# Supplementary material for: Exploring Changes in the Host Gut Microbiota During a Controlled Human Infection Model for Campylobacter jejuni
Source: Front Cell Infect Microbiol. 2021 Aug 31;11:702047. doi: 10.3389/fcimb.2021.702047 (PMC8439579; doi:10.3389/fcimb.2021.702047)
Supplement: Supplementary Table 1 — Metadata file used to generate plots and analysis within DADA2 and Phyloseq. Study participant data are taken from our previous study (Rimmer et al., 2018). This data file includes study participant metadata such as age, sex, treatment group, symptoms, as well as a column to define if study participants were previously enrolled in other CHIMs. [file Table_1.xlsx]

## Sheet: Table S1
SampleID	SID	PreviousChallenge	PreviousPathogen	DMMgroup	SampleType	SampleTypeDefined	SampleOrder	TX.GROUP	GENDER	AGE	MODSEV_ANY	MODSEV_Binary	Rifaximin_Binary	EarlyCipro	SampleDate	TimeProcessed	CampyPerGramStool	BacPerGramStool	CampyToBacPerGramRatio	StoolGrade	TreatmentDate	SubjectRecrudescent	Chall_Date	Chall_Time	Diarrhea	ABX_Date	ABX_Time	CHILLS	MALAISE	MYALGIA	ANOREXIA	HA	CRAMPS	NAUSEA	VOMIT	LIGHTHEADEDNESS	CHILLS_CONT	MALAISE_CONT	MYALGIA_CONT	ANOREXIA_CONT	HA_CONT	CRAMPS_CONT	NAUSEA_CONT	VOMIT_CONT	LIGHTHEADEDNESS_CONT	MAX_NO_24	MAX24	CUL_WEIGHT	CUL_NUM
495	1	N	None	9	Pre-Challenge	Pre-Challenge	1	RIFAXIMIN	M	28	YES	1	1	N	2014-10-01	07:04:00	NA	NA	NA	NA	2014-11-10	Y	2014-11-04	10:23:00	Y	2014-11-10	10:30:00	NONE	MILD	NONE	MILD	MILD	MILD	MODERATE	MILD	NONE	0	1	0	1	1	1	2	1	0	3	489	873	7
88	1	N	None	9	Pre-Challenge	Pre-Challenge	2	RIFAXIMIN	M	28	YES	1	1	N	2014-11-03	06:30:00	0	NA	NA	NA	2014-11-10	Y	2014-11-04	10:23:00	Y	2014-11-10	10:30:00	NONE	MILD	NONE	MILD	MILD	MILD	MODERATE	MILD	NONE	0	1	0	1	1	1	2	1	0	3	489	873	7
18	1	N	None	9	Inpatient	Inpatient	3	RIFAXIMIN	M	28	YES	1	1	N	2014-11-04	12:50:00	0	NA	NA	1	2014-11-10	Y	2014-11-04	10:23:00	Y	2014-11-10	10:30:00	NONE	MILD	NONE	MILD	MILD	MILD	MODERATE	MILD	NONE	0	1	0	1	1	1	2	1	0	3	489	873	7
19	1	N	None	9	Inpatient	Inpatient	4	RIFAXIMIN	M	28	YES	1	1	N	2014-11-06	16:17:00	1.34042e+06	8.99951e+08	0.00148943	1	2014-11-10	Y	2014-11-04	10:23:00	Y	2014-11-10	10:30:00	NONE	MILD	NONE	MILD	MILD	MILD	MODERATE	MILD	NONE	0	1	0	1	1	1	2	1	0	3	489	873	7
90	1	N	None	9	Inpatient	Inpatient	5	RIFAXIMIN	M	28	YES	1	1	N	2014-11-06	19:50:00	2.72793e+07	NA	NA	NA	2014-11-10	Y	2014-11-04	10:23:00	Y	2014-11-10	10:30:00	NONE	MILD	NONE	MILD	MILD	MILD	MODERATE	MILD	NONE	0	1	0	1	1	1	2	1	0	3	489	873	7
20	1	N	None	9	Inpatient	Inpatient	6	RIFAXIMIN	M	28	YES	1	1	N	2014-11-07	10:55:00	1.12801e+06	6.70047e+08	0.00168348	2	2014-11-10	Y	2014-11-04	10:23:00	Y	2014-11-10	10:30:00	NONE	MILD	NONE	MILD	MILD	MILD	MODERATE	MILD	NONE	0	1	0	1	1	1	2	1	0	3	489	873	7
21	1	N	None	9	Inpatient	Inpatient	7	RIFAXIMIN	M	28	YES	1	1	N	2014-11-07	12:29:00	9.08397e+06	4165947725	0.00218053	3	2014-11-10	Y	2014-11-04	10:23:00	Y	2014-11-10	10:30:00	NONE	MILD	NONE	MILD	MILD	MILD	MODERATE	MILD	NONE	0	1	0	1	1	1	2	1	0	3	489	873	7
91	1	N	None	9	Inpatient	Inpatient	8	RIFAXIMIN	M	28	YES	1	1	N	2014-11-07	06:28:00	58959.9	NA	NA	NA	2014-11-10	Y	2014-11-04	10:23:00	Y	2014-11-10	10:30:00	NONE	MILD	NONE	MILD	MILD	MILD	MODERATE	MILD	NONE	0	1	0	1	1	1	2	1	0	3	489	873	7
92	1	N	None	9	Inpatient	Inpatient	9	RIFAXIMIN	M	28	YES	1	1	N	2014-11-08	06:47:00	9.28442e+06	NA	NA	NA	2014-11-10	Y	2014-11-04	10:23:00	Y	2014-11-10	10:30:00	NONE	MILD	NONE	MILD	MILD	MILD	MODERATE	MILD	NONE	0	1	0	1	1	1	2	1	0	3	489	873	7
93	1	N	None	9	Inpatient	Inpatient	10	RIFAXIMIN	M	28	YES	1	1	N	2014-11-09	10:14:00	4.86545e+06	NA	NA	NA	2014-11-10	Y	2014-11-04	10:23:00	Y	2014-11-10	10:30:00	NONE	MILD	NONE	MILD	MILD	MILD	MODERATE	MILD	NONE	0	1	0	1	1	1	2	1	0	3	489	873	7
94	1	N	None	9	Inpatient	Post-Cipro	11	RIFAXIMIN	M	28	YES	1	1	N	2014-11-10	10:26:00	3.55966e+07	NA	NA	NA	2014-11-10	Y	2014-11-04	10:23:00	Y	2014-11-10	10:30:00	NONE	MILD	NONE	MILD	MILD	MILD	MODERATE	MILD	NONE	0	1	0	1	1	1	2	1	0	3	489	873	7
120	1	N	None	9	Post-Discharge	Post-Discharge	12	RIFAXIMIN	M	28	YES	1	1	N	2014-12-30	07:03:00	NA	NA	NA	NA	2014-11-10	Y	2014-11-04	10:23:00	Y	2014-11-10	10:30:00	NONE	MILD	NONE	MILD	MILD	MILD	MODERATE	MILD	NONE	0	1	0	1	1	1	2	1	0	3	489	873	7
468	1	N	None	9	Post-Discharge	Post-Discharge	13	RIFAXIMIN	M	28	YES	1	1	N	2015-01-28	07:40:00	NA	NA	NA	NA	2014-11-10	Y	2014-11-04	10:23:00	Y	2014-11-10	10:30:00	NONE	MILD	NONE	MILD	MILD	MILD	MODERATE	MILD	NONE	0	1	0	1	1	1	2	1	0	3	489	873	7
522	1	N	None	9	RecrudescenceFollowUp	RecrudescenceFollowUp	14	RIFAXIMIN	M	28	YES	1	1	N	2015-03-23	NA	NA	NA	NA	NA	2014-11-10	Y	2014-11-04	10:23:00	Y	2014-11-10	10:30:00	NONE	MILD	NONE	MILD	MILD	MILD	MODERATE	MILD	NONE	0	1	0	1	1	1	2	1	0	3	489	873	7
496	3	N	None	8	Pre-Challenge	Pre-Challenge	1	RIFAXIMIN	M	36	YES	1	1	N	2014-10-01	08:30:00	NA	NA	NA	NA	2014-11-10	N	2014-11-04	10:24:00	Y	2014-11-10	10:30:00	NONE	NONE	NONE	NONE	MILD	NONE	NONE	NONE	NONE	0	0	0	0	1	0	0	0	0	3	476	531	4
95	3	N	None	8	Inpatient	Inpatient	2	RIFAXIMIN	M	36	YES	1	1	N	2014-11-03	07:00:00	0	NA	NA	NA	2014-11-10	N	2014-11-04	10:24:00	Y	2014-11-10	10:30:00	NONE	NONE	NONE	NONE	MILD	NONE	NONE	NONE	NONE	0	0	0	0	1	0	0	0	0	3	476	531	4
96	3	N	None	8	Inpatient	Inpatient	3	RIFAXIMIN	M	36	YES	1	1	N	2014-11-04	11:20:00	0	NA	NA	1	2014-11-10	N	2014-11-04	10:24:00	Y	2014-11-10	10:30:00	NONE	NONE	NONE	NONE	MILD	NONE	NONE	NONE	NONE	0	0	0	0	1	0	0	0	0	3	476	531	4
22	3	N	None	8	Inpatient	Inpatient	4	RIFAXIMIN	M	36	YES	1	1	N	2014-11-05	15:56:00	408162	9658506189	4.23e-05	2	2014-11-10	N	2014-11-04	10:24:00	Y	2014-11-10	10:30:00	NONE	NONE	NONE	NONE	MILD	NONE	NONE	NONE	NONE	0	0	0	0	1	0	0	0	0	3	476	531	4
97	3	N	None	8	Inpatient	Inpatient	5	RIFAXIMIN	M	36	YES	1	1	N	2014-11-05	06:35:00	0	NA	NA	NA	2014-11-10	N	2014-11-04	10:24:00	Y	2014-11-10	10:30:00	NONE	NONE	NONE	NONE	MILD	NONE	NONE	NONE	NONE	0	0	0	0	1	0	0	0	0	3	476	531	4
100	3	N	None	8	Inpatient	Inpatient	6	RIFAXIMIN	M	36	YES	1	1	N	2014-11-05	12:28:00	0	NA	NA	2	2014-11-10	N	2014-11-04	10:24:00	Y	2014-11-10	10:30:00	NONE	NONE	NONE	NONE	MILD	NONE	NONE	NONE	NONE	0	0	0	0	1	0	0	0	0	3	476	531	4
23	3	N	None	8	Inpatient	Inpatient	7	RIFAXIMIN	M	36	YES	1	1	N	2014-11-06	11:08:00	9.15223e+06	7151788097	0.00127971	2	2014-11-10	N	2014-11-04	10:24:00	Y	2014-11-10	10:30:00	NONE	NONE	NONE	NONE	MILD	NONE	NONE	NONE	NONE	0	0	0	0	1	0	0	0	0	3	476	531	4
24	3	N	None	8	Inpatient	Inpatient	8	RIFAXIMIN	M	36	YES	1	1	N	2014-11-07	10:58:00	4.11726e+07	15904100607	0.00258881	2	2014-11-10	N	2014-11-04	10:24:00	Y	2014-11-10	10:30:00	NONE	NONE	NONE	NONE	MILD	NONE	NONE	NONE	NONE	0	0	0	0	1	0	0	0	0	3	476	531	4
101	3	N	None	8	Inpatient	Inpatient	9	RIFAXIMIN	M	36	YES	1	1	N	2014-11-07	07:00:00	5.66823e+06	NA	NA	NA	2014-11-10	N	2014-11-04	10:24:00	Y	2014-11-10	10:30:00	NONE	NONE	NONE	NONE	MILD	NONE	NONE	NONE	NONE	0	0	0	0	1	0	0	0	0	3	476	531	4
102	3	N	None	8	Inpatient	Inpatient	10	RIFAXIMIN	M	36	YES	1	1	N	2014-11-07	11:39:00	3.23852e+07	NA	NA	2	2014-11-10	N	2014-11-04	10:24:00	Y	2014-11-10	10:30:00	NONE	NONE	NONE	NONE	MILD	NONE	NONE	NONE	NONE	0	0	0	0	1	0	0	0	0	3	476	531	4
25	3	N	None	8	Inpatient	Inpatient	11	RIFAXIMIN	M	36	YES	1	1	N	2014-11-08	12:04:00	3.20661e+07	3741195289	0.0085711	2	2014-11-10	N	2014-11-04	10:24:00	Y	2014-11-10	10:30:00	NONE	NONE	NONE	NONE	MILD	NONE	NONE	NONE	NONE	0	0	0	0	1	0	0	0	0	3	476	531	4
103	3	N	None	8	Inpatient	Inpatient	12	RIFAXIMIN	M	36	YES	1	1	N	2014-11-08	06:30:00	2.28318e+07	NA	NA	NA	2014-11-10	N	2014-11-04	10:24:00	Y	2014-11-10	10:30:00	NONE	NONE	NONE	NONE	MILD	NONE	NONE	NONE	NONE	0	0	0	0	1	0	0	0	0	3	476	531	4
104	3	N	None	8	Inpatient	Inpatient	13	RIFAXIMIN	M	36	YES	1	1	N	2014-11-09	06:46:00	2.79393e+07	NA	NA	NA	2014-11-10	N	2014-11-04	10:24:00	Y	2014-11-10	10:30:00	NONE	NONE	NONE	NONE	MILD	NONE	NONE	NONE	NONE	0	0	0	0	1	0	0	0	0	3	476	531	4
105	3	N	None	8	Inpatient	Post-Cipro	14	RIFAXIMIN	M	36	YES	1	1	N	2014-11-10	08:09:00	6.70334e+07	NA	NA	NA	2014-11-10	N	2014-11-04	10:24:00	Y	2014-11-10	10:30:00	NONE	NONE	NONE	NONE	MILD	NONE	NONE	NONE	NONE	0	0	0	0	1	0	0	0	0	3	476	531	4
136	3	N	None	8	Post-Discharge	Post-Discharge	15	RIFAXIMIN	M	36	YES	1	1	N	2014-12-30	06:30:00	NA	NA	NA	NA	2014-11-10	N	2014-11-04	10:24:00	Y	2014-11-10	10:30:00	NONE	NONE	NONE	NONE	MILD	NONE	NONE	NONE	NONE	0	0	0	0	1	0	0	0	0	3	476	531	4
469	3	N	None	2	Post-Discharge	Post-Discharge	16	RIFAXIMIN	M	36	YES	1	1	N	2015-01-28	05:30:00	NA	NA	NA	NA	2014-11-10	N	2014-11-04	10:24:00	Y	2014-11-10	10:30:00	NONE	NONE	NONE	NONE	MILD	NONE	NONE	NONE	NONE	0	0	0	0	1	0	0	0	0	3	476	531	4
497	4	Y	ETEC.H10407	6	Pre-Challenge	Pre-Challenge	1	PLACEBO	M	30	YES	1	0	Y	2014-10-01	08:50:00	NA	NA	NA	NA	2014-11-06	Y	2014-11-04	10:27:00	Y	2014-11-06	05:30:00	SEVERE	SEVERE	NONE	NONE	SEVERE	SEVERE	NONE	NONE	NONE	3	3	0	0	3	3	0	0	0	14	2061	4185	30
137	4	Y	ETEC.H10407	6	Inpatient	Inpatient	2	PLACEBO	M	30	YES	1	0	Y	2014-11-03	10:00:00	0	NA	NA	NA	2014-11-06	Y	2014-11-04	10:27:00	Y	2014-11-06	05:30:00	SEVERE	SEVERE	NONE	NONE	SEVERE	SEVERE	NONE	NONE	NONE	3	3	0	0	3	3	0	0	0	14	2061	4185	30
138	4	Y	ETEC.H10407	6	Inpatient	Inpatient	3	PLACEBO	M	30	YES	1	0	Y	2014-11-04	14:16:00	0	63871210572	0	2	2014-11-06	Y	2014-11-04	10:27:00	Y	2014-11-06	05:30:00	SEVERE	SEVERE	NONE	NONE	SEVERE	SEVERE	NONE	NONE	NONE	3	3	0	0	3	3	0	0	0	14	2061	4185	30
139	4	Y	ETEC.H10407	6	Inpatient	Inpatient	4	PLACEBO	M	30	YES	1	0	Y	2014-11-05	08:00:00	6703.93	NA	NA	NA	2014-11-06	Y	2014-11-04	10:27:00	Y	2014-11-06	05:30:00	SEVERE	SEVERE	NONE	NONE	SEVERE	SEVERE	NONE	NONE	NONE	3	3	0	0	3	3	0	0	0	14	2061	4185	30
140	4	Y	ETEC.H10407	6	Inpatient	Inpatient	5	PLACEBO	M	30	YES	1	0	Y	2014-11-05	15:05:00	155867	404000000000	3.86e-07	3	2014-11-06	Y	2014-11-04	10:27:00	Y	2014-11-06	05:30:00	SEVERE	SEVERE	NONE	NONE	SEVERE	SEVERE	NONE	NONE	NONE	3	3	0	0	3	3	0	0	0	14	2061	4185	30
141	4	Y	ETEC.H10407	6	Inpatient	Inpatient	6	PLACEBO	M	30	YES	1	0	Y	2014-11-05	12:20:00	1.01896e+06	NA	NA	3	2014-11-06	Y	2014-11-04	10:27:00	Y	2014-11-06	05:30:00	SEVERE	SEVERE	NONE	NONE	SEVERE	SEVERE	NONE	NONE	NONE	3	3	0	0	3	3	0	0	0	14	2061	4185	30
121	4	Y	ETEC.H10407	6	Post-Discharge	Post-Discharge	7	PLACEBO	M	30	YES	1	0	Y	2014-12-30	08:30:00	NA	NA	NA	NA	2014-11-06	Y	2014-11-04	10:27:00	Y	2014-11-06	05:30:00	SEVERE	SEVERE	NONE	NONE	SEVERE	SEVERE	NONE	NONE	NONE	3	3	0	0	3	3	0	0	0	14	2061	4185	30
470	4	Y	ETEC.H10407	6	Post-Discharge	Post-Discharge	8	PLACEBO	M	30	YES	1	0	Y	2015-02-02	09:30:00	NA	NA	NA	NA	2014-11-06	Y	2014-11-04	10:27:00	Y	2014-11-06	05:30:00	SEVERE	SEVERE	NONE	NONE	SEVERE	SEVERE	NONE	NONE	NONE	3	3	0	0	3	3	0	0	0	14	2061	4185	30
523	4	Y	ETEC.H10407	6	RecrudescenceFollowUp	RecrudescenceFollowUp	9	PLACEBO	M	30	YES	1	0	Y	2015-03-23	NA	NA	NA	NA	NA	2014-11-06	Y	2014-11-04	10:27:00	Y	2014-11-06	05:30:00	SEVERE	SEVERE	NONE	NONE	SEVERE	SEVERE	NONE	NONE	NONE	3	3	0	0	3	3	0	0	0	14	2061	4185	30
498	5	Y	ETEC.H10407	14	Pre-Challenge	Pre-Challenge	1	PLACEBO	M	31	YES	1	0	Y	2014-10-02	01:45:00	NA	NA	NA	NA	2014-11-08	N	2014-11-04	10:26:00	Y	2014-11-08	21:43:00	MODERATE	MILD	MODERATE	NONE	MODERATE	MODERATE	NONE	NONE	NONE	2	1	2	0	2	2	0	0	0	4	1027	2735	10
154	5	Y	ETEC.H10407	14	Inpatient	Inpatient	2	PLACEBO	M	31	YES	1	0	Y	2014-11-03	05:00:00	0	NA	NA	NA	2014-11-08	N	2014-11-04	10:26:00	Y	2014-11-08	21:43:00	MODERATE	MILD	MODERATE	NONE	MODERATE	MODERATE	NONE	NONE	NONE	2	1	2	0	2	2	0	0	0	4	1027	2735	10
155	5	Y	ETEC.H10407	14	Inpatient	Inpatient	3	PLACEBO	M	31	YES	1	0	Y	2014-11-04	15:14:00	0	14651836059	0	2	2014-11-08	N	2014-11-04	10:26:00	Y	2014-11-08	21:43:00	MODERATE	MILD	MODERATE	NONE	MODERATE	MODERATE	NONE	NONE	NONE	2	1	2	0	2	2	0	0	0	4	1027	2735	10
156	5	Y	ETEC.H10407	14	Inpatient	Inpatient	4	PLACEBO	M	31	YES	1	0	Y	2014-11-05	12:47:00	0	208000000000	0	1	2014-11-08	N	2014-11-04	10:26:00	Y	2014-11-08	21:43:00	MODERATE	MILD	MODERATE	NONE	MODERATE	MODERATE	NONE	NONE	NONE	2	1	2	0	2	2	0	0	0	4	1027	2735	10
157	5	Y	ETEC.H10407	14	Inpatient	Inpatient	5	PLACEBO	M	31	YES	1	0	Y	2014-11-06	08:23:00	3.02284e+06	NA	NA	NA	2014-11-08	N	2014-11-04	10:26:00	Y	2014-11-08	21:43:00	MODERATE	MILD	MODERATE	NONE	MODERATE	MODERATE	NONE	NONE	NONE	2	1	2	0	2	2	0	0	0	4	1027	2735	10
158	5	Y	ETEC.H10407	14	Inpatient	Inpatient	6	PLACEBO	M	31	YES	1	0	Y	2014-11-07	03:59:00	NA	NA	NA	NA	2014-11-08	N	2014-11-04	10:26:00	Y	2014-11-08	21:43:00	MODERATE	MILD	MODERATE	NONE	MODERATE	MODERATE	NONE	NONE	NONE	2	1	2	0	2	2	0	0	0	4	1027	2735	10
159	5	Y	ETEC.H10407	14	Inpatient	Post-Cipro	7	PLACEBO	M	31	YES	1	0	Y	2014-11-08	03:50:00	1.17234e+06	NA	NA	NA	2014-11-08	N	2014-11-04	10:26:00	Y	2014-11-08	21:43:00	MODERATE	MILD	MODERATE	NONE	MODERATE	MODERATE	NONE	NONE	NONE	2	1	2	0	2	2	0	0	0	4	1027	2735	10
160	5	Y	ETEC.H10407	14	Inpatient	Post-Cipro	8	PLACEBO	M	31	YES	1	0	Y	2014-11-08	15:27:00	2.34841e+06	8.16934e+08	0.00287466	4	2014-11-08	N	2014-11-04	10:26:00	Y	2014-11-08	21:43:00	MODERATE	MILD	MODERATE	NONE	MODERATE	MODERATE	NONE	NONE	NONE	2	1	2	0	2	2	0	0	0	4	1027	2735	10
169	5	Y	ETEC.H10407	4	Post-Discharge	Post-Discharge	9	PLACEBO	M	31	YES	1	0	Y	2014-12-30	08:55:00	NA	NA	NA	NA	2014-11-08	N	2014-11-04	10:26:00	Y	2014-11-08	21:43:00	MODERATE	MILD	MODERATE	NONE	MODERATE	MODERATE	NONE	NONE	NONE	2	1	2	0	2	2	0	0	0	4	1027	2735	10
471	5	Y	ETEC.H10407	4	Post-Discharge	Post-Discharge	10	PLACEBO	M	31	YES	1	0	Y	2015-02-02	10:45:00	NA	NA	NA	NA	2014-11-08	N	2014-11-04	10:26:00	Y	2014-11-08	21:43:00	MODERATE	MILD	MODERATE	NONE	MODERATE	MODERATE	NONE	NONE	NONE	2	1	2	0	2	2	0	0	0	4	1027	2735	10
499	6	Y	ETEC.H10407	11	Pre-Challenge	Pre-Challenge	1	RIFAXIMIN	F	28	NO	0	1	N	2014-10-01	06:52:00	NA	NA	NA	NA	2014-11-10	N	2014-11-04	10:28:00	N	2014-11-10	10:40:00	NONE	SEVERE	MODERATE	MILD	SEVERE	MILD	MODERATE	MILD	MILD	0	3	2	1	3	1	2	1	1	0	0	0	0
106	6	Y	ETEC.H10407	11	Inpatient	Inpatient	2	RIFAXIMIN	F	28	NO	0	1	N	2014-11-03	07:18:00	0	NA	NA	NA	2014-11-10	N	2014-11-04	10:28:00	N	2014-11-10	10:40:00	NONE	SEVERE	MODERATE	MILD	SEVERE	MILD	MODERATE	MILD	MILD	0	3	2	1	3	1	2	1	1	0	0	0	0
26	6	Y	ETEC.H10407	8	Inpatient	Inpatient	3	RIFAXIMIN	F	28	NO	0	1	N	2014-11-05	12:43:00	0	NA	NA	2	2014-11-10	N	2014-11-04	10:28:00	N	2014-11-10	10:40:00	NONE	SEVERE	MODERATE	MILD	SEVERE	MILD	MODERATE	MILD	MILD	0	3	2	1	3	1	2	1	1	0	0	0	0
27	6	Y	ETEC.H10407	11	Inpatient	Inpatient	4	RIFAXIMIN	F	28	NO	0	1	N	2014-11-06	15:41:00	46328.3	6578609700	7.04e-06	1	2014-11-10	N	2014-11-04	10:28:00	N	2014-11-10	10:40:00	NONE	SEVERE	MODERATE	MILD	SEVERE	MILD	MODERATE	MILD	MILD	0	3	2	1	3	1	2	1	1	0	0	0	0
108	6	Y	ETEC.H10407	11	Inpatient	Inpatient	5	RIFAXIMIN	F	28	NO	0	1	N	2014-11-06	01:00:00	0	NA	NA	NA	2014-11-10	N	2014-11-04	10:28:00	N	2014-11-10	10:40:00	NONE	SEVERE	MODERATE	MILD	SEVERE	MILD	MODERATE	MILD	MILD	0	3	2	1	3	1	2	1	1	0	0	0	0
28	6	Y	ETEC.H10407	11	Inpatient	Inpatient	6	RIFAXIMIN	F	28	NO	0	1	N	2014-11-07	10:05:00	0	NA	NA	1	2014-11-10	N	2014-11-04	10:28:00	N	2014-11-10	10:40:00	NONE	SEVERE	MODERATE	MILD	SEVERE	MILD	MODERATE	MILD	MILD	0	3	2	1	3	1	2	1	1	0	0	0	0
29	6	Y	ETEC.H10407	5	Inpatient	Inpatient	7	RIFAXIMIN	F	28	NO	0	1	N	2014-11-08	14:25:00	0	NA	NA	2	2014-11-10	N	2014-11-04	10:28:00	N	2014-11-10	10:40:00	NONE	SEVERE	MODERATE	MILD	SEVERE	MILD	MODERATE	MILD	MILD	0	3	2	1	3	1	2	1	1	0	0	0	0
109	6	Y	ETEC.H10407	11	Inpatient	Inpatient	8	RIFAXIMIN	F	28	NO	0	1	N	2014-11-08	08:03:00	9.19396e+06	NA	NA	NA	2014-11-10	N	2014-11-04	10:28:00	N	2014-11-10	10:40:00	NONE	SEVERE	MODERATE	MILD	SEVERE	MILD	MODERATE	MILD	MILD	0	3	2	1	3	1	2	1	1	0	0	0	0
110	6	Y	ETEC.H10407	11	Inpatient	Inpatient	9	RIFAXIMIN	F	28	NO	0	1	N	2014-11-09	03:18:00	9.6925e+07	NA	NA	NA	2014-11-10	N	2014-11-04	10:28:00	N	2014-11-10	10:40:00	NONE	SEVERE	MODERATE	MILD	SEVERE	MILD	MODERATE	MILD	MILD	0	3	2	1	3	1	2	1	1	0	0	0	0
111	6	Y	ETEC.H10407	11	Inpatient	Post-Cipro	10	RIFAXIMIN	F	28	NO	0	1	N	2014-11-10	11:41:00	27290	NA	NA	NA	2014-11-10	N	2014-11-04	10:28:00	N	2014-11-10	10:40:00	NONE	SEVERE	MODERATE	MILD	SEVERE	MILD	MODERATE	MILD	MILD	0	3	2	1	3	1	2	1	1	0	0	0	0
176	6	Y	ETEC.H10407	11	Post-Discharge	Post-Discharge	11	RIFAXIMIN	F	28	NO	0	1	N	2014-12-30	07:12:00	NA	NA	NA	NA	2014-11-10	N	2014-11-04	10:28:00	N	2014-11-10	10:40:00	NONE	SEVERE	MODERATE	MILD	SEVERE	MILD	MODERATE	MILD	MILD	0	3	2	1	3	1	2	1	1	0	0	0	0
472	6	Y	ETEC.H10407	11	Post-Discharge	Post-Discharge	12	RIFAXIMIN	F	28	NO	0	1	N	2015-01-28	08:30:00	NA	NA	NA	NA	2014-11-10	N	2014-11-04	10:28:00	N	2014-11-10	10:40:00	NONE	SEVERE	MODERATE	MILD	SEVERE	MILD	MODERATE	MILD	MILD	0	3	2	1	3	1	2	1	1	0	0	0	0
52	8	N	None	4	Pre-Challenge	Pre-Challenge	1	PLACEBO	M	19	YES	1	0	Y	2014-10-01	-	0	333000000000	0	NA	2014-11-07	Y	2014-11-04	10:29:00	Y	2014-11-07	21:30:00	NONE	MODERATE	MODERATE	MODERATE	MODERATE	MILD	MODERATE	NONE	NONE	0	2	2	2	2	1	2	0	0	10	946	1777	23
42	8	N	None	4	Pre-Challenge	Pre-Challenge	2	PLACEBO	M	19	YES	1	0	Y	2014-11-03	07:45:00	0	895000000000	0	NA	2014-11-07	Y	2014-11-04	10:29:00	Y	2014-11-07	21:30:00	NONE	MODERATE	MODERATE	MODERATE	MODERATE	MILD	MODERATE	NONE	NONE	0	2	2	2	2	1	2	0	0	10	946	1777	23
B1	8	N	None	4	Inpatient	Inpatient	3	PLACEBO	M	19	YES	1	0	Y	2014-11-04	19:05:00	0	118000000000	0	2	2014-11-07	Y	2014-11-04	10:29:00	Y	2014-11-07	21:30:00	NONE	MODERATE	MODERATE	MODERATE	MODERATE	MILD	MODERATE	NONE	NONE	0	2	2	2	2	1	2	0	0	10	946	1777	23
43	8	N	None	4	Inpatient	Inpatient	4	PLACEBO	M	19	YES	1	0	Y	2014-11-05	11:58:00	0	227000000000	0	2	2014-11-07	Y	2014-11-04	10:29:00	Y	2014-11-07	21:30:00	NONE	MODERATE	MODERATE	MODERATE	MODERATE	MILD	MODERATE	NONE	NONE	0	2	2	2	2	1	2	0	0	10	946	1777	23
1	8	N	None	4	Inpatient	Inpatient	5	PLACEBO	M	19	YES	1	0	Y	2014-11-06	12:30:00	475447	1100000000000	4.31e-07	2	2014-11-07	Y	2014-11-04	10:29:00	Y	2014-11-07	21:30:00	NONE	MODERATE	MODERATE	MODERATE	MODERATE	MILD	MODERATE	NONE	NONE	0	2	2	2	2	1	2	0	0	10	946	1777	23
2	8	N	None	4	Inpatient	Post-Cipro	6	PLACEBO	M	19	YES	1	0	Y	2014-11-07	17:30:00	6.30564e+06	174000000000	3.63e-05	4	2014-11-07	Y	2014-11-04	10:29:00	Y	2014-11-07	21:30:00	NONE	MODERATE	MODERATE	MODERATE	MODERATE	MILD	MODERATE	NONE	NONE	0	2	2	2	2	1	2	0	0	10	946	1777	23
3	8	N	None	4	Inpatient	Post-Cipro	7	PLACEBO	M	19	YES	1	0	Y	2014-11-07	11:55:00	2.06257e+07	704000000000	2.93e-05	4	2014-11-07	Y	2014-11-04	10:29:00	Y	2014-11-07	21:30:00	NONE	MODERATE	MODERATE	MODERATE	MODERATE	MILD	MODERATE	NONE	NONE	0	2	2	2	2	1	2	0	0	10	946	1777	23
44	8	N	None	4	Inpatient	Post-Cipro	8	PLACEBO	M	19	YES	1	0	Y	2014-11-07	07:00:00	7.95458e+08	314000000000	0.00253357	NA	2014-11-07	Y	2014-11-04	10:29:00	Y	2014-11-07	21:30:00	NONE	MODERATE	MODERATE	MODERATE	MODERATE	MILD	MODERATE	NONE	NONE	0	2	2	2	2	1	2	0	0	10	946	1777	23
B2	8	N	None	4	Inpatient	Post-Cipro	9	PLACEBO	M	19	YES	1	0	Y	2014-11-07	13:21:00	9.18042e+06	47231050676	0.000194372	4	2014-11-07	Y	2014-11-04	10:29:00	Y	2014-11-07	21:30:00	NONE	MODERATE	MODERATE	MODERATE	MODERATE	MILD	MODERATE	NONE	NONE	0	2	2	2	2	1	2	0	0	10	946	1777	23
45	8	N	None	4	Inpatient	Post-Cipro	10	PLACEBO	M	19	YES	1	0	Y	2014-11-08	09:30:00	2117154059	4.04066e+08	5.23963	NA	2014-11-07	Y	2014-11-04	10:29:00	Y	2014-11-07	21:30:00	NONE	MODERATE	MODERATE	MODERATE	MODERATE	MILD	MODERATE	NONE	NONE	0	2	2	2	2	1	2	0	0	10	946	1777	23
46	8	N	None	16	Inpatient	Post-Cipro	11	PLACEBO	M	19	YES	1	0	Y	2014-11-09	11:27:00	0	6.06311e+07	0	NA	2014-11-07	Y	2014-11-04	10:29:00	Y	2014-11-07	21:30:00	NONE	MODERATE	MODERATE	MODERATE	MODERATE	MILD	MODERATE	NONE	NONE	0	2	2	2	2	1	2	0	0	10	946	1777	23
47	8	N	None	16	Inpatient	Post-Cipro	12	PLACEBO	M	19	YES	1	0	Y	2014-11-10	07:00:00	0	2.67791e+07	0	NA	2014-11-07	Y	2014-11-04	10:29:00	Y	2014-11-07	21:30:00	NONE	MODERATE	MODERATE	MODERATE	MODERATE	MILD	MODERATE	NONE	NONE	0	2	2	2	2	1	2	0	0	10	946	1777	23
48	8	N	None	16	Inpatient	Post-Cipro	13	PLACEBO	M	19	YES	1	0	Y	2014-11-11	06:59:00	0	1604665642	0	NA	2014-11-07	Y	2014-11-04	10:29:00	Y	2014-11-07	21:30:00	NONE	MODERATE	MODERATE	MODERATE	MODERATE	MILD	MODERATE	NONE	NONE	0	2	2	2	2	1	2	0	0	10	946	1777	23
49	8	N	None	4	Inpatient	Post-Cipro	14	PLACEBO	M	19	YES	1	0	Y	2014-11-13	07:01:00	0	6141915245	0	NA	2014-11-07	Y	2014-11-04	10:29:00	Y	2014-11-07	21:30:00	NONE	MODERATE	MODERATE	MODERATE	MODERATE	MILD	MODERATE	NONE	NONE	0	2	2	2	2	1	2	0	0	10	946	1777	23
50	8	N	None	4	Post-Discharge	Post-Discharge	15	PLACEBO	M	19	YES	1	0	Y	2014-11-24	09:07:00	8.37392e+06	153000000000	5.46e-05	NA	2014-11-07	Y	2014-11-04	10:29:00	Y	2014-11-07	21:30:00	NONE	MODERATE	MODERATE	MODERATE	MODERATE	MILD	MODERATE	NONE	NONE	0	2	2	2	2	1	2	0	0	10	946	1777	23
51	8	N	None	4	Post-Discharge	Post-Discharge	16	PLACEBO	M	19	YES	1	0	Y	2014-12-09	09:40:00	0	228000000000	0	NA	2014-11-07	Y	2014-11-04	10:29:00	Y	2014-11-07	21:30:00	NONE	MODERATE	MODERATE	MODERATE	MODERATE	MILD	MODERATE	NONE	NONE	0	2	2	2	2	1	2	0	0	10	946	1777	23
177	8	N	None	NA	Post-Discharge	Post-Discharge	17	PLACEBO	M	19	YES	1	0	Y	2014-12-30	10:30:00	NA	NA	NA	NA	2014-11-07	Y	2014-11-04	10:29:00	Y	2014-11-07	21:30:00	NONE	MODERATE	MODERATE	MODERATE	MODERATE	MILD	MODERATE	NONE	NONE	0	2	2	2	2	1	2	0	0	10	946	1777	23
473	8	N	None	4	Post-Discharge	Post-Discharge	18	PLACEBO	M	19	YES	1	0	Y	2015-01-28	10:45:00	NA	NA	NA	NA	2014-11-07	Y	2014-11-04	10:29:00	Y	2014-11-07	21:30:00	NONE	MODERATE	MODERATE	MODERATE	MODERATE	MILD	MODERATE	NONE	NONE	0	2	2	2	2	1	2	0	0	10	946	1777	23
500	9	Y	None	10	Pre-Challenge	Pre-Challenge	1	PLACEBO	M	48	YES	1	0	Y	2014-10-01	05:09:00	NA	NA	NA	NA	2014-11-06	Y	2014-11-04	10:31:00	Y	2014-11-06	23:28:00	NONE	SEVERE	NONE	NONE	NONE	SEVERE	MILD	NONE	NONE	0	3	0	0	0	3	1	0	0	15	1595	2565	21
178	9	Y	None	10	Inpatient	Inpatient	2	PLACEBO	M	48	YES	1	0	Y	2014-11-03	04:46:00	0	NA	NA	NA	2014-11-06	Y	2014-11-04	10:31:00	Y	2014-11-06	23:28:00	NONE	SEVERE	NONE	NONE	NONE	SEVERE	MILD	NONE	NONE	0	3	0	0	0	3	1	0	0	15	1595	2565	21
179	9	Y	None	10	Inpatient	Inpatient	3	PLACEBO	M	48	YES	1	0	Y	2014-11-04	14:12:00	0	NA	NA	1	2014-11-06	Y	2014-11-04	10:31:00	Y	2014-11-06	23:28:00	NONE	SEVERE	NONE	NONE	NONE	SEVERE	MILD	NONE	NONE	0	3	0	0	0	3	1	0	0	15	1595	2565	21
180	9	Y	None	10	Inpatient	Inpatient	4	PLACEBO	M	48	YES	1	0	Y	2014-11-05	07:40:00	0	NA	NA	NA	2014-11-06	Y	2014-11-04	10:31:00	Y	2014-11-06	23:28:00	NONE	SEVERE	NONE	NONE	NONE	SEVERE	MILD	NONE	NONE	0	3	0	0	0	3	1	0	0	15	1595	2565	21
181	9	Y	None	10	Inpatient	Inpatient	5	PLACEBO	M	48	YES	1	0	Y	2014-11-05	08:40:00	0	NA	NA	NA	2014-11-06	Y	2014-11-04	10:31:00	Y	2014-11-06	23:28:00	NONE	SEVERE	NONE	NONE	NONE	SEVERE	MILD	NONE	NONE	0	3	0	0	0	3	1	0	0	15	1595	2565	21
182	9	Y	None	10	Inpatient	Inpatient	6	PLACEBO	M	48	YES	1	0	Y	2014-11-05	13:39:00	0	NA	NA	2	2014-11-06	Y	2014-11-04	10:31:00	Y	2014-11-06	23:28:00	NONE	SEVERE	NONE	NONE	NONE	SEVERE	MILD	NONE	NONE	0	3	0	0	0	3	1	0	0	15	1595	2565	21
183	9	Y	None	10	Inpatient	Post-Cipro	7	PLACEBO	M	48	YES	1	0	Y	2014-11-06	00:51:00	0	NA	NA	NA	2014-11-06	Y	2014-11-04	10:31:00	Y	2014-11-06	23:28:00	NONE	SEVERE	NONE	NONE	NONE	SEVERE	MILD	NONE	NONE	0	3	0	0	0	3	1	0	0	15	1595	2565	21
184	9	Y	None	10	Inpatient	Post-Cipro	8	PLACEBO	M	48	YES	1	0	Y	2014-11-06	13:20:00	198712	162000000000	1.23e-06	4	2014-11-06	Y	2014-11-04	10:31:00	Y	2014-11-06	23:28:00	NONE	SEVERE	NONE	NONE	NONE	SEVERE	MILD	NONE	NONE	0	3	0	0	0	3	1	0	0	15	1595	2565	21
122	9	Y	None	10	Post-Discharge	Post-Discharge	9	PLACEBO	M	48	YES	1	0	Y	2014-12-30	04:32:00	NA	NA	NA	NA	2014-11-06	Y	2014-11-04	10:31:00	Y	2014-11-06	23:28:00	NONE	SEVERE	NONE	NONE	NONE	SEVERE	MILD	NONE	NONE	0	3	0	0	0	3	1	0	0	15	1595	2565	21
474	9	Y	None	10	Post-Discharge	Post-Discharge	10	PLACEBO	M	48	YES	1	0	Y	2015-01-28	03:31:00	NA	NA	NA	NA	2014-11-06	Y	2014-11-04	10:31:00	Y	2014-11-06	23:28:00	NONE	SEVERE	NONE	NONE	NONE	SEVERE	MILD	NONE	NONE	0	3	0	0	0	3	1	0	0	15	1595	2565	21
524	9	Y	None	10	RecrudescenceFollowUp	RecrudescenceFollowUp	11	PLACEBO	M	48	YES	1	0	Y	2015-03-23	NA	NA	NA	NA	NA	2014-11-06	Y	2014-11-04	10:31:00	Y	2014-11-06	23:28:00	NONE	SEVERE	NONE	NONE	NONE	SEVERE	MILD	NONE	NONE	0	3	0	0	0	3	1	0	0	15	1595	2565	21
501	11	Y	ShigellaFlexneri	2	Pre-Challenge	Pre-Challenge	1	RIFAXIMIN	F	29	YES	1	1	N	2014-10-01	05:03:00	NA	NA	NA	NA	2014-11-10	N	2014-11-04	10:32:00	Y	2014-11-10	10:42:00	MODERATE	MILD	NONE	NONE	NONE	MILD	NONE	NONE	NONE	2	1	0	0	0	1	0	0	0	3	553	1020	7
53	11	Y	ShigellaFlexneri	2	Inpatient	Inpatient	2	RIFAXIMIN	F	29	YES	1	1	N	2014-11-03	04:31:00	0	NA	NA	NA	2014-11-10	N	2014-11-04	10:32:00	Y	2014-11-10	10:42:00	MODERATE	MILD	NONE	NONE	NONE	MILD	NONE	NONE	NONE	2	1	0	0	0	1	0	0	0	3	553	1020	7
54	11	Y	ShigellaFlexneri	2	Inpatient	Inpatient	3	RIFAXIMIN	F	29	YES	1	1	N	2014-11-05	06:23:00	189735	NA	NA	NA	2014-11-10	N	2014-11-04	10:32:00	Y	2014-11-10	10:42:00	MODERATE	MILD	NONE	NONE	NONE	MILD	NONE	NONE	NONE	2	1	0	0	0	1	0	0	0	3	553	1020	7
55	11	Y	ShigellaFlexneri	2	Inpatient	Inpatient	4	RIFAXIMIN	F	29	YES	1	1	N	2014-11-06	05:10:00	890356	NA	NA	NA	2014-11-10	N	2014-11-04	10:32:00	Y	2014-11-10	10:42:00	MODERATE	MILD	NONE	NONE	NONE	MILD	NONE	NONE	NONE	2	1	0	0	0	1	0	0	0	3	553	1020	7
56	11	Y	ShigellaFlexneri	2	Inpatient	Inpatient	5	RIFAXIMIN	F	29	YES	1	1	N	2014-11-07	05:08:00	1.62208e+07	NA	NA	NA	2014-11-10	N	2014-11-04	10:32:00	Y	2014-11-10	10:42:00	MODERATE	MILD	NONE	NONE	NONE	MILD	NONE	NONE	NONE	2	1	0	0	0	1	0	0	0	3	553	1020	7
57	11	Y	ShigellaFlexneri	2	Inpatient	Inpatient	6	RIFAXIMIN	F	29	YES	1	1	N	2014-11-08	05:49:00	3.18988e+06	NA	NA	NA	2014-11-10	N	2014-11-04	10:32:00	Y	2014-11-10	10:42:00	MODERATE	MILD	NONE	NONE	NONE	MILD	NONE	NONE	NONE	2	1	0	0	0	1	0	0	0	3	553	1020	7
202	11	Y	ShigellaFlexneri	4	Post-Discharge	Post-Discharge	7	RIFAXIMIN	F	29	YES	1	1	N	2014-12-30	05:00:00	NA	NA	NA	NA	2014-11-10	N	2014-11-04	10:32:00	Y	2014-11-10	10:42:00	MODERATE	MILD	NONE	NONE	NONE	MILD	NONE	NONE	NONE	2	1	0	0	0	1	0	0	0	3	553	1020	7
475	11	Y	ShigellaFlexneri	4	Post-Discharge	Post-Discharge	8	RIFAXIMIN	F	29	YES	1	1	N	2015-01-28	05:00:00	NA	NA	NA	NA	2014-11-10	N	2014-11-04	10:32:00	Y	2014-11-10	10:42:00	MODERATE	MILD	NONE	NONE	NONE	MILD	NONE	NONE	NONE	2	1	0	0	0	1	0	0	0	3	553	1020	7
502	12	Y	ETEC.H10407	5	Pre-Challenge	Pre-Challenge	1	PLACEBO	M	47	YES	1	0	Y	2014-10-01	05:20:00	NA	NA	NA	NA	2014-11-06	N	2014-11-04	10:34:00	Y	2014-11-06	22:00:00	MILD	MILD	NONE	MILD	MILD	NONE	NONE	NONE	NONE	1	1	0	1	1	0	0	0	0	9	1708	3183	16
203	12	Y	ETEC.H10407	5	Inpatient	Inpatient	2	PLACEBO	M	47	YES	1	0	Y	2014-11-03	05:15:00	0	NA	NA	NA	2014-11-06	N	2014-11-04	10:34:00	Y	2014-11-06	22:00:00	MILD	MILD	NONE	MILD	MILD	NONE	NONE	NONE	NONE	1	1	0	1	1	0	0	0	0	9	1708	3183	16
204	12	Y	ETEC.H10407	5	Inpatient	Inpatient	3	PLACEBO	M	47	YES	1	0	Y	2014-11-04	13:17:00	0	51281718529	0	2	2014-11-06	N	2014-11-04	10:34:00	Y	2014-11-06	22:00:00	MILD	MILD	NONE	MILD	MILD	NONE	NONE	NONE	NONE	1	1	0	1	1	0	0	0	0	9	1708	3183	16
205	12	Y	ETEC.H10407	5	Inpatient	Inpatient	4	PLACEBO	M	47	YES	1	0	Y	2014-11-05	06:36:00	0	NA	NA	NA	2014-11-06	N	2014-11-04	10:34:00	Y	2014-11-06	22:00:00	MILD	MILD	NONE	MILD	MILD	NONE	NONE	NONE	NONE	1	1	0	1	1	0	0	0	0	9	1708	3183	16
206	12	Y	ETEC.H10407	5	Inpatient	Inpatient	5	PLACEBO	M	47	YES	1	0	Y	2014-11-05	12:25:00	0	NA	NA	2	2014-11-06	N	2014-11-04	10:34:00	Y	2014-11-06	22:00:00	MILD	MILD	NONE	MILD	MILD	NONE	NONE	NONE	NONE	1	1	0	1	1	0	0	0	0	9	1708	3183	16
207	12	Y	ETEC.H10407	5	Inpatient	Post-Cipro	6	PLACEBO	M	47	YES	1	0	Y	2014-11-06	05:25:00	0	NA	NA	NA	2014-11-06	N	2014-11-04	10:34:00	Y	2014-11-06	22:00:00	MILD	MILD	NONE	MILD	MILD	NONE	NONE	NONE	NONE	1	1	0	1	1	0	0	0	0	9	1708	3183	16
208	12	Y	ETEC.H10407	5	Inpatient	Post-Cipro	7	PLACEBO	M	47	YES	1	0	Y	2014-11-06	11:58:00	1.52229e+07	65607516560	0.000232029	2	2014-11-06	N	2014-11-04	10:34:00	Y	2014-11-06	22:00:00	MILD	MILD	NONE	MILD	MILD	NONE	NONE	NONE	NONE	1	1	0	1	1	0	0	0	0	9	1708	3183	16
219	12	Y	ETEC.H10407	5	Post-Discharge	Post-Discharge	8	PLACEBO	M	47	YES	1	0	Y	2014-12-30	04:00:00	NA	NA	NA	NA	2014-11-06	N	2014-11-04	10:34:00	Y	2014-11-06	22:00:00	MILD	MILD	NONE	MILD	MILD	NONE	NONE	NONE	NONE	1	1	0	1	1	0	0	0	0	9	1708	3183	16
476	12	Y	ETEC.H10407	5	Post-Discharge	Post-Discharge	9	PLACEBO	M	47	YES	1	0	Y	2015-01-28	04:30:00	NA	NA	NA	NA	2014-11-06	N	2014-11-04	10:34:00	Y	2014-11-06	22:00:00	MILD	MILD	NONE	MILD	MILD	NONE	NONE	NONE	NONE	1	1	0	1	1	0	0	0	0	9	1708	3183	16
503	13	Y	ETEC.H10407	3	Pre-Challenge	Pre-Challenge	1	RIFAXIMIN	M	29	YES	1	1	Y	2014-10-01	08:00:00	NA	NA	NA	NA	2014-11-07	N	2014-11-04	10:35:00	Y	2014-11-07	07:55:00	SEVERE	SEVERE	NONE	SEVERE	SEVERE	SEVERE	SEVERE	SEVERE	SEVERE	3	3	0	3	3	3	3	3	3	14	1023	2049	22
220	13	Y	ETEC.H10407	3	Inpatient	Inpatient	2	RIFAXIMIN	M	29	YES	1	1	Y	2014-11-03	07:30:00	0	NA	NA	NA	2014-11-07	N	2014-11-04	10:35:00	Y	2014-11-07	07:55:00	SEVERE	SEVERE	NONE	SEVERE	SEVERE	SEVERE	SEVERE	SEVERE	SEVERE	3	3	0	3	3	3	3	3	3	14	1023	2049	22
221	13	Y	ETEC.H10407	15	Inpatient	Inpatient	3	RIFAXIMIN	M	29	YES	1	1	Y	2014-11-04	14:35:00	2.12001e+07	NA	NA	2	2014-11-07	N	2014-11-04	10:35:00	Y	2014-11-07	07:55:00	SEVERE	SEVERE	NONE	SEVERE	SEVERE	SEVERE	SEVERE	SEVERE	SEVERE	3	3	0	3	3	3	3	3	3	14	1023	2049	22
222	13	Y	ETEC.H10407	15	Inpatient	Inpatient	4	RIFAXIMIN	M	29	YES	1	1	Y	2014-11-04	15:16:00	5.15485e+06	NA	NA	2	2014-11-07	N	2014-11-04	10:35:00	Y	2014-11-07	07:55:00	SEVERE	SEVERE	NONE	SEVERE	SEVERE	SEVERE	SEVERE	SEVERE	SEVERE	3	3	0	3	3	3	3	3	3	14	1023	2049	22
223	13	Y	ETEC.H10407	15	Inpatient	Inpatient	5	RIFAXIMIN	M	29	YES	1	1	Y	2014-11-05	01:07:00	6.3478e+06	NA	NA	NA	2014-11-07	N	2014-11-04	10:35:00	Y	2014-11-07	07:55:00	SEVERE	SEVERE	NONE	SEVERE	SEVERE	SEVERE	SEVERE	SEVERE	SEVERE	3	3	0	3	3	3	3	3	3	14	1023	2049	22
224	13	Y	ETEC.H10407	15	Inpatient	Inpatient	6	RIFAXIMIN	M	29	YES	1	1	Y	2014-11-05	14:15:00	NA	63896766791	NA	2	2014-11-07	N	2014-11-04	10:35:00	Y	2014-11-07	07:55:00	SEVERE	SEVERE	NONE	SEVERE	SEVERE	SEVERE	SEVERE	SEVERE	SEVERE	3	3	0	3	3	3	3	3	3	14	1023	2049	22
225	13	Y	ETEC.H10407	15	Inpatient	Inpatient	7	RIFAXIMIN	M	29	YES	1	1	Y	2014-11-06	03:50:00	7.55962e+06	NA	NA	NA	2014-11-07	N	2014-11-04	10:35:00	Y	2014-11-07	07:55:00	SEVERE	SEVERE	NONE	SEVERE	SEVERE	SEVERE	SEVERE	SEVERE	SEVERE	3	3	0	3	3	3	3	3	3	14	1023	2049	22
226	13	Y	ETEC.H10407	15	Inpatient	Inpatient	8	RIFAXIMIN	M	29	YES	1	1	Y	2014-11-06	11:20:00	0	NA	NA	2	2014-11-07	N	2014-11-04	10:35:00	Y	2014-11-07	07:55:00	SEVERE	SEVERE	NONE	SEVERE	SEVERE	SEVERE	SEVERE	SEVERE	SEVERE	3	3	0	3	3	3	3	3	3	14	1023	2049	22
227	13	Y	ETEC.H10407	15	Inpatient	Inpatient	9	RIFAXIMIN	M	29	YES	1	1	Y	2014-11-06	15:15:00	1.49935e+08	36337754438	0.00412616	3	2014-11-07	N	2014-11-04	10:35:00	Y	2014-11-07	07:55:00	SEVERE	SEVERE	NONE	SEVERE	SEVERE	SEVERE	SEVERE	SEVERE	SEVERE	3	3	0	3	3	3	3	3	3	14	1023	2049	22
228	13	Y	ETEC.H10407	15	Inpatient	Post-Cipro	10	RIFAXIMIN	M	29	YES	1	1	Y	2014-11-07	02:31:00	1.01961e+07	NA	NA	NA	2014-11-07	N	2014-11-04	10:35:00	Y	2014-11-07	07:55:00	SEVERE	SEVERE	NONE	SEVERE	SEVERE	SEVERE	SEVERE	SEVERE	SEVERE	3	3	0	3	3	3	3	3	3	14	1023	2049	22
236	13	Y	ETEC.H10407	4	Post-Discharge	Post-Discharge	11	RIFAXIMIN	M	29	YES	1	1	Y	2014-12-30	10:15:00	NA	NA	NA	NA	2014-11-07	N	2014-11-04	10:35:00	Y	2014-11-07	07:55:00	SEVERE	SEVERE	NONE	SEVERE	SEVERE	SEVERE	SEVERE	SEVERE	SEVERE	3	3	0	3	3	3	3	3	3	14	1023	2049	22
477	13	Y	ETEC.H10407	4	Post-Discharge	Post-Discharge	12	RIFAXIMIN	M	29	YES	1	1	Y	2015-01-28	10:15:00	NA	NA	NA	NA	2014-11-07	N	2014-11-04	10:35:00	Y	2014-11-07	07:55:00	SEVERE	SEVERE	NONE	SEVERE	SEVERE	SEVERE	SEVERE	SEVERE	SEVERE	3	3	0	3	3	3	3	3	3	14	1023	2049	22
504	14	N	None	1	Pre-Challenge	Pre-Challenge	1	PLACEBO	F	34	YES	1	0	Y	2014-10-02	06:00:00	NA	NA	NA	NA	2014-11-07	N	2014-11-04	10:36:00	Y	2014-11-07	07:55:00	NONE	NONE	NONE	NONE	NONE	NONE	NONE	NONE	NONE	0	0	0	0	0	0	0	0	0	8	1089	3083	21
237	14	N	None	1	Inpatient	Inpatient	2	PLACEBO	F	34	YES	1	0	Y	2014-11-03	06:30:00	0	NA	NA	NA	2014-11-07	N	2014-11-04	10:36:00	Y	2014-11-07	07:55:00	NONE	NONE	NONE	NONE	NONE	NONE	NONE	NONE	NONE	0	0	0	0	0	0	0	0	0	8	1089	3083	21
238	14	N	None	1	Inpatient	Inpatient	3	PLACEBO	F	34	YES	1	0	Y	2014-11-04	12:00:00	0	12213692102	0	2	2014-11-07	N	2014-11-04	10:36:00	Y	2014-11-07	07:55:00	NONE	NONE	NONE	NONE	NONE	NONE	NONE	NONE	NONE	0	0	0	0	0	0	0	0	0	8	1089	3083	21
239	14	N	None	1	Inpatient	Inpatient	4	PLACEBO	F	34	YES	1	0	Y	2014-11-05	06:30:00	0	NA	NA	NA	2014-11-07	N	2014-11-04	10:36:00	Y	2014-11-07	07:55:00	NONE	NONE	NONE	NONE	NONE	NONE	NONE	NONE	NONE	0	0	0	0	0	0	0	0	0	8	1089	3083	21
240	14	N	None	1	Inpatient	Inpatient	5	PLACEBO	F	34	YES	1	0	Y	2014-11-05	16:25:00	558939	121000000000	4.62e-06	2	2014-11-07	N	2014-11-04	10:36:00	Y	2014-11-07	07:55:00	NONE	NONE	NONE	NONE	NONE	NONE	NONE	NONE	NONE	0	0	0	0	0	0	0	0	0	8	1089	3083	21
241	14	N	None	1	Inpatient	Inpatient	6	PLACEBO	F	34	YES	1	0	Y	2014-11-06	00:50:00	63311.8	NA	NA	NA	2014-11-07	N	2014-11-04	10:36:00	Y	2014-11-07	07:55:00	NONE	NONE	NONE	NONE	NONE	NONE	NONE	NONE	NONE	0	0	0	0	0	0	0	0	0	8	1089	3083	21
242	14	N	None	1	Inpatient	Inpatient	7	PLACEBO	F	34	YES	1	0	Y	2014-11-06	13:52:00	599121	575000000000	1.04e-06	4	2014-11-07	N	2014-11-04	10:36:00	Y	2014-11-07	07:55:00	NONE	NONE	NONE	NONE	NONE	NONE	NONE	NONE	NONE	0	0	0	0	0	0	0	0	0	8	1089	3083	21
243	14	N	None	1	Inpatient	Post-Cipro	8	PLACEBO	F	34	YES	1	0	Y	2014-11-07	03:45:00	7.41258e+06	NA	NA	NA	2014-11-07	N	2014-11-04	10:36:00	Y	2014-11-07	07:55:00	NONE	NONE	NONE	NONE	NONE	NONE	NONE	NONE	NONE	0	0	0	0	0	0	0	0	0	8	1089	3083	21
252	14	N	None	2	Post-Discharge	Post-Discharge	9	PLACEBO	F	34	YES	1	0	Y	2014-12-30	07:07:00	NA	NA	NA	NA	2014-11-07	N	2014-11-04	10:36:00	Y	2014-11-07	07:55:00	NONE	NONE	NONE	NONE	NONE	NONE	NONE	NONE	NONE	0	0	0	0	0	0	0	0	0	8	1089	3083	21
478	14	N	None	2	Post-Discharge	Post-Discharge	10	PLACEBO	F	34	YES	1	0	Y	2015-01-28	05:25:00	NA	NA	NA	NA	2014-11-07	N	2014-11-04	10:36:00	Y	2014-11-07	07:55:00	NONE	NONE	NONE	NONE	NONE	NONE	NONE	NONE	NONE	0	0	0	0	0	0	0	0	0	8	1089	3083	21
505	15	Y	None	3	Pre-Challenge	Pre-Challenge	1	RIFAXIMIN	F	29	YES	1	1	N	2014-10-02	08:00:00	NA	NA	NA	NA	2014-11-10	N	2014-11-04	10:37:00	Y	2014-11-10	10:45:00	MILD	MILD	NONE	NONE	SEVERE	MODERATE	NONE	NONE	NONE	1	1	0	0	3	2	0	0	0	6	252	285	8
74	15	Y	None	2	Inpatient	Inpatient	2	RIFAXIMIN	F	29	YES	1	1	N	2014-11-03	06:00:00	0	NA	NA	NA	2014-11-10	N	2014-11-04	10:37:00	Y	2014-11-10	10:45:00	MILD	MILD	NONE	NONE	SEVERE	MODERATE	NONE	NONE	NONE	1	1	0	0	3	2	0	0	0	6	252	285	8
75	15	Y	None	2	Inpatient	Inpatient	3	RIFAXIMIN	F	29	YES	1	1	N	2014-11-04	14:32:00	0	NA	NA	2	2014-11-10	N	2014-11-04	10:37:00	Y	2014-11-10	10:45:00	MILD	MILD	NONE	NONE	SEVERE	MODERATE	NONE	NONE	NONE	1	1	0	0	3	2	0	0	0	6	252	285	8
34	15	Y	None	2	Inpatient	Inpatient	4	RIFAXIMIN	F	29	YES	1	1	N	2014-11-05	14:17:00	103868	47574211679	2.18e-06	2	2014-11-10	N	2014-11-04	10:37:00	Y	2014-11-10	10:45:00	MILD	MILD	NONE	NONE	SEVERE	MODERATE	NONE	NONE	NONE	1	1	0	0	3	2	0	0	0	6	252	285	8
76	15	Y	None	2	Inpatient	Inpatient	5	RIFAXIMIN	F	29	YES	1	1	N	2014-11-05	07:24:00	0	NA	NA	NA	2014-11-10	N	2014-11-04	10:37:00	Y	2014-11-10	10:45:00	MILD	MILD	NONE	NONE	SEVERE	MODERATE	NONE	NONE	NONE	1	1	0	0	3	2	0	0	0	6	252	285	8
35	15	Y	None	2	Inpatient	Inpatient	6	RIFAXIMIN	F	29	YES	1	1	N	2014-11-06	11:50:00	1.0156e+08	220000000000	0.000461285	2	2014-11-10	N	2014-11-04	10:37:00	Y	2014-11-10	10:45:00	MILD	MILD	NONE	NONE	SEVERE	MODERATE	NONE	NONE	NONE	1	1	0	0	3	2	0	0	0	6	252	285	8
36	15	Y	None	2	Inpatient	Inpatient	7	RIFAXIMIN	F	29	YES	1	1	N	2014-11-07	09:40:00	1.12534e+07	706000000000	1.59e-05	3	2014-11-10	N	2014-11-04	10:37:00	Y	2014-11-10	10:45:00	MILD	MILD	NONE	NONE	SEVERE	MODERATE	NONE	NONE	NONE	1	1	0	0	3	2	0	0	0	6	252	285	8
37	15	Y	None	2	Inpatient	Inpatient	8	RIFAXIMIN	F	29	YES	1	1	N	2014-11-07	17:15:00	8979865774	684000000000	0.0131248	4	2014-11-10	N	2014-11-04	10:37:00	Y	2014-11-10	10:45:00	MILD	MILD	NONE	NONE	SEVERE	MODERATE	NONE	NONE	NONE	1	1	0	0	3	2	0	0	0	6	252	285	8
77	15	Y	None	2	Inpatient	Inpatient	9	RIFAXIMIN	F	29	YES	1	1	N	2014-11-07	06:05:00	1.87472e+07	NA	NA	NA	2014-11-10	N	2014-11-04	10:37:00	Y	2014-11-10	10:45:00	MILD	MILD	NONE	NONE	SEVERE	MODERATE	NONE	NONE	NONE	1	1	0	0	3	2	0	0	0	6	252	285	8
78	15	Y	None	2	Inpatient	Inpatient	10	RIFAXIMIN	F	29	YES	1	1	N	2014-11-08	07:02:00	6.38591e+07	NA	NA	NA	2014-11-10	N	2014-11-04	10:37:00	Y	2014-11-10	10:45:00	MILD	MILD	NONE	NONE	SEVERE	MODERATE	NONE	NONE	NONE	1	1	0	0	3	2	0	0	0	6	252	285	8
79	15	Y	None	2	Inpatient	Inpatient	11	PLACEBO	F	29	YES	1	1	N	2014-11-09	07:00:00	1.40347e+08	NA	NA	NA	2014-11-10	N	2014-11-04	10:37:00	Y	2014-11-10	10:45:00	MILD	MILD	NONE	NONE	SEVERE	MODERATE	NONE	NONE	NONE	1	1	0	0	3	2	0	0	0	6	252	285	8
259	15	Y	None	4	Post-Discharge	Post-Discharge	12	RIFAXIMIN	F	29	YES	1	1	N	2014-12-30	05:00:00	NA	NA	NA	NA	2014-11-10	N	2014-11-04	10:37:00	Y	2014-11-10	10:45:00	MILD	MILD	NONE	NONE	SEVERE	MODERATE	NONE	NONE	NONE	1	1	0	0	3	2	0	0	0	6	252	285	8
479	15	Y	None	2	Post-Discharge	Post-Discharge	13	RIFAXIMIN	F	29	YES	1	1	N	2015-01-28	02:00:00	NA	NA	NA	NA	2014-11-10	N	2014-11-04	10:37:00	Y	2014-11-10	10:45:00	MILD	MILD	NONE	NONE	SEVERE	MODERATE	NONE	NONE	NONE	1	1	0	0	3	2	0	0	0	6	252	285	8
506	16	Y	ETECE24377A	3	Pre-Challenge	Pre-Challenge	1	PLACEBO	F	29	NO	0	0	N	2014-10-02	02:00:00	NA	NA	NA	NA	2014-11-10	N	2014-11-04	10:39:00	Y	2014-11-10	10:50:00	NONE	NONE	NONE	MILD	MILD	NONE	MODERATE	NONE	MILD	0	0	0	1	1	0	2	0	1	12	471	474	13
59	16	Y	ETECE24377A	3	Inpatient	Inpatient	2	PLACEBO	F	29	NO	0	0	N	2014-11-03	07:11:00	0	NA	NA	NA	2014-11-10	N	2014-11-04	10:39:00	Y	2014-11-10	10:50:00	NONE	NONE	NONE	MILD	MILD	NONE	MODERATE	NONE	MILD	0	0	0	1	1	0	2	0	1	12	471	474	13
60	16	Y	ETECE24377A	3	Inpatient	Inpatient	3	PLACEBO	F	29	NO	0	0	N	2014-11-04	16:08:00	0	20955137037	0	2	2014-11-10	N	2014-11-04	10:39:00	Y	2014-11-10	10:50:00	NONE	NONE	NONE	MILD	MILD	NONE	MODERATE	NONE	MILD	0	0	0	1	1	0	2	0	1	12	471	474	13
61	16	Y	ETECE24377A	3	Inpatient	Inpatient	4	PLACEBO	F	29	NO	0	0	N	2014-11-05	07:20:00	#N/A	NA	NA	NA	2014-11-10	N	2014-11-04	10:39:00	Y	2014-11-10	10:50:00	NONE	NONE	NONE	MILD	MILD	NONE	MODERATE	NONE	MILD	0	0	0	1	1	0	2	0	1	12	471	474	13
62	16	Y	ETECE24377A	3	Inpatient	Inpatient	5	PLACEBO	F	29	NO	0	0	N	2014-11-05	18:11:00	4.0669e+07	120000000000	0.000338234	2	2014-11-10	N	2014-11-04	10:39:00	Y	2014-11-10	10:50:00	NONE	NONE	NONE	MILD	MILD	NONE	MODERATE	NONE	MILD	0	0	0	1	1	0	2	0	1	12	471	474	13
63	16	Y	ETECE24377A	3	Inpatient	Inpatient	6	PLACEBO	F	29	NO	0	0	N	2014-11-08	08:48:00	3.61117e+07	NA	NA	NA	2014-11-10	N	2014-11-04	10:39:00	Y	2014-11-10	10:50:00	NONE	NONE	NONE	MILD	MILD	NONE	MODERATE	NONE	MILD	0	0	0	1	1	0	2	0	1	12	471	474	13
65	16	Y	ETECE24377A	3	Inpatient	Post-Cipro	7	PLACEBO	F	29	NO	0	0	N	2014-11-10	10:32:00	2.1487e+08	NA	NA	NA	2014-11-10	N	2014-11-04	10:39:00	Y	2014-11-10	10:50:00	NONE	NONE	NONE	MILD	MILD	NONE	MODERATE	NONE	MILD	0	0	0	1	1	0	2	0	1	12	471	474	13
266	16	Y	ETECE24377A	1	Post-Discharge	Post-Discharge	8	PLACEBO	F	29	NO	0	0	N	2014-12-30	06:20:00	NA	NA	NA	NA	2014-11-10	N	2014-11-04	10:39:00	Y	2014-11-10	10:50:00	NONE	NONE	NONE	MILD	MILD	NONE	MODERATE	NONE	MILD	0	0	0	1	1	0	2	0	1	12	471	474	13
480	16	Y	ETECE24377A	1	Post-Discharge	Post-Discharge	9	PLACEBO	F	29	NO	0	0	N	2015-01-28	02:30:00	NA	NA	NA	NA	2014-11-10	N	2014-11-04	10:39:00	Y	2014-11-10	10:50:00	NONE	NONE	NONE	MILD	MILD	NONE	MODERATE	NONE	MILD	0	0	0	1	1	0	2	0	1	12	471	474	13
507	17	N	None	5	Pre-Challenge	Pre-Challenge	1	RIFAXIMIN	M	29	YES	1	1	Y	2014-10-02	08:15:00	NA	NA	NA	NA	2014-11-06	N	2014-11-04	10:40:00	Y	2014-11-06	20:50:00	NONE	MODERATE	NONE	MODERATE	MODERATE	MODERATE	MODERATE	MODERATE	NONE	0	2	0	2	2	2	2	2	0	15	865	2868	42
267	17	N	None	5	Inpatient	Inpatient	2	RIFAXIMIN	M	29	YES	1	1	Y	2014-11-03	05:00:00	0	NA	NA	NA	2014-11-06	N	2014-11-04	10:40:00	Y	2014-11-06	20:50:00	NONE	MODERATE	NONE	MODERATE	MODERATE	MODERATE	MODERATE	MODERATE	NONE	0	2	0	2	2	2	2	2	0	15	865	2868	42
268	17	N	None	5	Inpatient	Inpatient	3	RIFAXIMIN	M	29	YES	1	1	Y	2014-11-04	19:15:00	0	3611234517	0	2	2014-11-06	N	2014-11-04	10:40:00	Y	2014-11-06	20:50:00	NONE	MODERATE	NONE	MODERATE	MODERATE	MODERATE	MODERATE	MODERATE	NONE	0	2	0	2	2	2	2	2	0	15	865	2868	42
269	17	N	None	5	Inpatient	Inpatient	4	RIFAXIMIN	M	29	YES	1	1	Y	2014-11-05	10:10:00	0	NA	NA	2	2014-11-06	N	2014-11-04	10:40:00	Y	2014-11-06	20:50:00	NONE	MODERATE	NONE	MODERATE	MODERATE	MODERATE	MODERATE	MODERATE	NONE	0	2	0	2	2	2	2	2	0	15	865	2868	42
270	17	N	None	5	Inpatient	Post-Cipro	5	RIFAXIMIN	M	29	YES	1	1	Y	2014-11-06	02:35:00	2.47579e+07	NA	NA	NA	2014-11-06	N	2014-11-04	10:40:00	Y	2014-11-06	20:50:00	NONE	MODERATE	NONE	MODERATE	MODERATE	MODERATE	MODERATE	MODERATE	NONE	0	2	0	2	2	2	2	2	0	15	865	2868	42
271	17	N	None	5	Inpatient	Post-Cipro	6	RIFAXIMIN	M	29	YES	1	1	Y	2014-11-06	10:29:00	3.64914e+07	22879027299	0.00159497	4	2014-11-06	N	2014-11-04	10:40:00	Y	2014-11-06	20:50:00	NONE	MODERATE	NONE	MODERATE	MODERATE	MODERATE	MODERATE	MODERATE	NONE	0	2	0	2	2	2	2	2	0	15	865	2868	42
282	17	N	None	4	Post-Discharge	Post-Discharge	7	RIFAXIMIN	M	29	YES	1	1	Y	2014-12-30	08:45:00	NA	NA	NA	NA	2014-11-06	N	2014-11-04	10:40:00	Y	2014-11-06	20:50:00	NONE	MODERATE	NONE	MODERATE	MODERATE	MODERATE	MODERATE	MODERATE	NONE	0	2	0	2	2	2	2	2	0	15	865	2868	42
481	17	N	None	4	Post-Discharge	Post-Discharge	8	RIFAXIMIN	M	29	YES	1	1	Y	2015-01-28	09:15:00	NA	NA	NA	NA	2014-11-06	N	2014-11-04	10:40:00	Y	2014-11-06	20:50:00	NONE	MODERATE	NONE	MODERATE	MODERATE	MODERATE	MODERATE	MODERATE	NONE	0	2	0	2	2	2	2	2	0	15	865	2868	42
284	19	N	None	6	Inpatient	Inpatient	1	RIFAXIMIN	M	33	YES	1	1	Y	2014-11-03	04:35:00	0	NA	NA	NA	2014-11-08	N	2014-11-04	10:42:00	Y	2014-11-08	06:35:00	SEVERE	MODERATE	MODERATE	MODERATE	MODERATE	SEVERE	NONE	NONE	NONE	3	2	2	2	2	3	0	0	0	13	1056	1668	18
285	19	N	None	6	Inpatient	Inpatient	2	RIFAXIMIN	M	33	YES	1	1	Y	2014-11-04	21:10:00	0	NA	NA	NA	2014-11-08	N	2014-11-04	10:42:00	Y	2014-11-08	06:35:00	SEVERE	MODERATE	MODERATE	MODERATE	MODERATE	SEVERE	NONE	NONE	NONE	3	2	2	2	2	3	0	0	0	13	1056	1668	18
38	19	N	None	6	Inpatient	Inpatient	3	RIFAXIMIN	M	33	YES	1	1	Y	2014-11-05	18:15:00	0	53601350449	0	2	2014-11-08	N	2014-11-04	10:42:00	Y	2014-11-08	06:35:00	SEVERE	MODERATE	MODERATE	MODERATE	MODERATE	SEVERE	NONE	NONE	NONE	3	2	2	2	2	3	0	0	0	13	1056	1668	18
286	19	N	None	6	Inpatient	Inpatient	4	RIFAXIMIN	M	33	YES	1	1	Y	2014-11-05	12:22:00	0	NA	NA	2	2014-11-08	N	2014-11-04	10:42:00	Y	2014-11-08	06:35:00	SEVERE	MODERATE	MODERATE	MODERATE	MODERATE	SEVERE	NONE	NONE	NONE	3	2	2	2	2	3	0	0	0	13	1056	1668	18
39	19	N	None	6	Inpatient	Inpatient	5	RIFAXIMIN	M	33	YES	1	1	Y	2014-11-07	09:20:00	0	158000000000	0	2	2014-11-08	N	2014-11-04	10:42:00	Y	2014-11-08	06:35:00	SEVERE	MODERATE	MODERATE	MODERATE	MODERATE	SEVERE	NONE	NONE	NONE	3	2	2	2	2	3	0	0	0	13	1056	1668	18
40	19	N	None	6	Inpatient	Inpatient	6	RIFAXIMIN	M	33	YES	1	1	Y	2014-11-07	12:30:00	0	9093713062	0	3	2014-11-08	N	2014-11-04	10:42:00	Y	2014-11-08	06:35:00	SEVERE	MODERATE	MODERATE	MODERATE	MODERATE	SEVERE	NONE	NONE	NONE	3	2	2	2	2	3	0	0	0	13	1056	1668	18
41	19	N	None	6	Inpatient	Inpatient	7	RIFAXIMIN	M	33	YES	1	1	Y	2014-11-07	17:23:00	35917.9	184000000000	1.96e-07	3	2014-11-08	N	2014-11-04	10:42:00	Y	2014-11-08	06:35:00	SEVERE	MODERATE	MODERATE	MODERATE	MODERATE	SEVERE	NONE	NONE	NONE	3	2	2	2	2	3	0	0	0	13	1056	1668	18
283	19	N	None	6	Inpatient	Inpatient	8	RIFAXIMIN	M	33	YES	1	1	Y	2014-11-07	01:27:00	0	NA	NA	NA	2014-11-08	N	2014-11-04	10:42:00	Y	2014-11-08	06:35:00	SEVERE	MODERATE	MODERATE	MODERATE	MODERATE	SEVERE	NONE	NONE	NONE	3	2	2	2	2	3	0	0	0	13	1056	1668	18
287	19	N	None	6	Post-Discharge	Post-Discharge	9	RIFAXIMIN	M	33	YES	1	1	Y	2014-11-08	00:43:00	920683	NA	NA	NA	2014-11-08	N	2014-11-04	10:42:00	Y	2014-11-08	06:35:00	SEVERE	MODERATE	MODERATE	MODERATE	MODERATE	SEVERE	NONE	NONE	NONE	3	2	2	2	2	3	0	0	0	13	1056	1668	18
482	19	N	None	2	Post-Discharge	Post-Discharge	10	RIFAXIMIN	M	33	YES	1	1	Y	2015-01-28	10:00:00	NA	NA	NA	NA	2014-11-08	N	2014-11-04	10:42:00	Y	2014-11-08	06:35:00	SEVERE	MODERATE	MODERATE	MODERATE	MODERATE	SEVERE	NONE	NONE	NONE	3	2	2	2	2	3	0	0	0	13	1056	1668	18
508	19	N	None	6	Pre-Challenge	Pre-Challenge	1	RIFAXIMIN	M	33	YES	1	1	Y	NA	NA	NA	NA	NA	NA	2014-11-08	N	2014-11-04	10:42:00	Y	2014-11-08	06:35:00	SEVERE	MODERATE	MODERATE	MODERATE	MODERATE	SEVERE	NONE	NONE	NONE	3	2	2	2	2	3	0	0	0	13	1056	1668	18
509	20	Y	ETEC.H10407	1	Pre-Challenge	Pre-Challenge	2	RIFAXIMIN	F	38	YES	1	1	Y	2014-10-02	09:05:00	NA	NA	NA	NA	2014-11-06	N	2014-11-04	10:42:00	Y	2014-11-06	02:50:00	MODERATE	MODERATE	MILD	MILD	MILD	NONE	MILD	NONE	NONE	2	2	1	1	1	0	1	0	0	8	1323	2999	17
297	20	Y	ETEC.H10407	1	Inpatient	Inpatient	3	RIFAXIMIN	F	38	YES	1	1	Y	2014-11-04	18:58:00	0	5.84134e+08	0	1	2014-11-06	N	2014-11-04	10:42:00	Y	2014-11-06	02:50:00	MODERATE	MODERATE	MILD	MILD	MILD	NONE	MILD	NONE	NONE	2	2	1	1	1	0	1	0	0	8	1323	2999	17
298	20	Y	ETEC.H10407	1	Inpatient	Inpatient	4	RIFAXIMIN	F	38	YES	1	1	Y	2014-11-05	14:18:00	188102	111000000000	1.7e-06	3	2014-11-06	N	2014-11-04	10:42:00	Y	2014-11-06	02:50:00	MODERATE	MODERATE	MILD	MILD	MILD	NONE	MILD	NONE	NONE	2	2	1	1	1	0	1	0	0	8	1323	2999	17
299	20	Y	ETEC.H10407	1	Inpatient	Post-Cipro	5	RIFAXIMIN	F	38	YES	1	1	Y	2014-11-06	00:50:00	1.31592e+07	NA	NA	NA	2014-11-06	N	2014-11-04	10:42:00	Y	2014-11-06	02:50:00	MODERATE	MODERATE	MILD	MILD	MILD	NONE	MILD	NONE	NONE	2	2	1	1	1	0	1	0	0	8	1323	2999	17
311	20	Y	ETEC.H10407	1	Post-Discharge	Post-Discharge	6	RIFAXIMIN	F	38	YES	1	1	Y	2014-12-30	06:30:00	NA	NA	NA	NA	2014-11-06	N	2014-11-04	10:42:00	Y	2014-11-06	02:50:00	MODERATE	MODERATE	MILD	MILD	MILD	NONE	MILD	NONE	NONE	2	2	1	1	1	0	1	0	0	8	1323	2999	17
483	20	Y	ETEC.H10407	1	Post-Discharge	Post-Discharge	7	RIFAXIMIN	F	38	YES	1	1	Y	2015-01-28	07:00:00	NA	NA	NA	NA	2014-11-06	N	2014-11-04	10:42:00	Y	2014-11-06	02:50:00	MODERATE	MODERATE	MILD	MILD	MILD	NONE	MILD	NONE	NONE	2	2	1	1	1	0	1	0	0	8	1323	2999	17
510	21	Y	ETEC.H10407	1	Pre-Challenge	Pre-Challenge	1	PLACEBO	F	22	YES	1	0	Y	2014-10-02	08:02:00	NA	NA	NA	NA	2014-11-07	N	2014-11-04	10:44:00	Y	2014-11-07	01:30:00	SEVERE	MODERATE	MODERATE	MODERATE	MODERATE	MILD	MODERATE	NONE	MODERATE	3	2	2	2	2	1	2	0	2	10	1063	1843	18
312	21	Y	ETEC.H10407	1	Inpatient	Inpatient	2	PLACEBO	F	22	YES	1	0	Y	2014-11-03	09:48:00	0	NA	NA	NA	2014-11-07	N	2014-11-04	10:44:00	Y	2014-11-07	01:30:00	SEVERE	MODERATE	MODERATE	MODERATE	MODERATE	MILD	MODERATE	NONE	MODERATE	3	2	2	2	2	1	2	0	2	10	1063	1843	18
313	21	Y	ETEC.H10407	1	Inpatient	Inpatient	3	PLACEBO	F	22	YES	1	0	Y	2014-11-04	21:56:00	0	NA	NA	NA	2014-11-07	N	2014-11-04	10:44:00	Y	2014-11-07	01:30:00	SEVERE	MODERATE	MODERATE	MODERATE	MODERATE	MILD	MODERATE	NONE	MODERATE	3	2	2	2	2	1	2	0	2	10	1063	1843	18
315	21	Y	ETEC.H10407	1	Inpatient	Inpatient	4	PLACEBO	F	22	YES	1	0	Y	2014-11-05	11:11:00	0	15038995405	0	2	2014-11-07	N	2014-11-04	10:44:00	Y	2014-11-07	01:30:00	SEVERE	MODERATE	MODERATE	MODERATE	MODERATE	MILD	MODERATE	NONE	MODERATE	3	2	2	2	2	1	2	0	2	10	1063	1843	18
316	21	Y	ETEC.H10407	1	Inpatient	Inpatient	5	PLACEBO	F	22	YES	1	0	Y	2014-11-06	01:04:00	1.59655e+07	NA	NA	NA	2014-11-07	N	2014-11-04	10:44:00	Y	2014-11-07	01:30:00	SEVERE	MODERATE	MODERATE	MODERATE	MODERATE	MILD	MODERATE	NONE	MODERATE	3	2	2	2	2	1	2	0	2	10	1063	1843	18
317	21	Y	ETEC.H10407	1	Inpatient	Inpatient	6	PLACEBO	F	22	YES	1	0	Y	2014-11-06	12:35:00	6.63361e+07	81309177587	0.00081585	3	2014-11-07	N	2014-11-04	10:44:00	Y	2014-11-07	01:30:00	SEVERE	MODERATE	MODERATE	MODERATE	MODERATE	MILD	MODERATE	NONE	MODERATE	3	2	2	2	2	1	2	0	2	10	1063	1843	18
318	21	Y	ETEC.H10407	1	Inpatient	Inpatient	7	PLACEBO	F	22	YES	1	0	Y	2014-11-06	18:59:00	1.17599e+08	30017400876	0.00391768	4	2014-11-07	N	2014-11-04	10:44:00	Y	2014-11-07	01:30:00	SEVERE	MODERATE	MODERATE	MODERATE	MODERATE	MILD	MODERATE	NONE	MODERATE	3	2	2	2	2	1	2	0	2	10	1063	1843	18
319	21	Y	ETEC.H10407	1	Inpatient	Post-Cipro	8	PLACEBO	F	22	YES	1	0	Y	2014-11-07	00:36:00	3.29184e+06	NA	NA	NA	2014-11-07	N	2014-11-04	10:44:00	Y	2014-11-07	01:30:00	SEVERE	MODERATE	MODERATE	MODERATE	MODERATE	MILD	MODERATE	NONE	MODERATE	3	2	2	2	2	1	2	0	2	10	1063	1843	18
343	21	Y	ETEC.H10407	3	Post-Discharge	Post-Discharge	9	PLACEBO	F	22	YES	1	0	Y	2014-12-30	08:00:00	NA	NA	NA	NA	2014-11-07	N	2014-11-04	10:44:00	Y	2014-11-07	01:30:00	SEVERE	MODERATE	MODERATE	MODERATE	MODERATE	MILD	MODERATE	NONE	MODERATE	3	2	2	2	2	1	2	0	2	10	1063	1843	18
485	21	Y	ETEC.H10407	3	Post-Discharge	Post-Discharge	10	PLACEBO	F	22	YES	1	0	Y	2015-01-28	08:47:00	NA	NA	NA	NA	2014-11-07	N	2014-11-04	10:44:00	Y	2014-11-07	01:30:00	SEVERE	MODERATE	MODERATE	MODERATE	MODERATE	MILD	MODERATE	NONE	MODERATE	3	2	2	2	2	1	2	0	2	10	1063	1843	18
511	22	Y	None	3	Pre-Challenge	Pre-Challenge	1	PLACEBO	M	43	YES	1	0	Y	2014-10-02	06:30:00	NA	NA	NA	NA	2014-11-06	N	2014-11-04	10:45:00	Y	2014-11-06	12:00:00	SEVERE	SEVERE	NONE	MODERATE	SEVERE	NONE	NONE	NONE	SEVERE	3	3	0	2	3	0	0	0	3	8	998	1293	11
328	22	Y	None	3	Inpatient	Inpatient	2	PLACEBO	M	43	YES	1	0	Y	2014-11-03	09:10:00	0	NA	NA	NA	2014-11-06	N	2014-11-04	10:45:00	Y	2014-11-06	12:00:00	SEVERE	SEVERE	NONE	MODERATE	SEVERE	NONE	NONE	NONE	SEVERE	3	3	0	2	3	0	0	0	3	8	998	1293	11
329	22	Y	None	3	Inpatient	Inpatient	3	PLACEBO	M	43	YES	1	0	Y	2014-11-04	17:35:00	0	225000000000	0	1	2014-11-06	N	2014-11-04	10:45:00	Y	2014-11-06	12:00:00	SEVERE	SEVERE	NONE	MODERATE	SEVERE	NONE	NONE	NONE	SEVERE	3	3	0	2	3	0	0	0	3	8	998	1293	11
330	22	Y	None	3	Inpatient	Inpatient	4	PLACEBO	M	43	YES	1	0	Y	2014-11-05	12:37:00	135841	6980000000000	1.94e-08	2	2014-11-06	N	2014-11-04	10:45:00	Y	2014-11-06	12:00:00	SEVERE	SEVERE	NONE	MODERATE	SEVERE	NONE	NONE	NONE	SEVERE	3	3	0	2	3	0	0	0	3	8	998	1293	11
331	22	Y	None	3	Inpatient	Post-Cipro	5	PLACEBO	M	43	YES	1	0	Y	2014-11-06	04:00:00	NA	NA	NA	NA	2014-11-06	N	2014-11-04	10:45:00	Y	2014-11-06	12:00:00	SEVERE	SEVERE	NONE	MODERATE	SEVERE	NONE	NONE	NONE	SEVERE	3	3	0	2	3	0	0	0	3	8	998	1293	11
332	22	Y	None	3	Inpatient	Post-Cipro	6	PLACEBO	M	43	YES	1	0	Y	2014-11-06	12:02:00	1.36127e+07	NA	NA	4	2014-11-06	N	2014-11-04	10:45:00	Y	2014-11-06	12:00:00	SEVERE	SEVERE	NONE	MODERATE	SEVERE	NONE	NONE	NONE	SEVERE	3	3	0	2	3	0	0	0	3	8	998	1293	11
360	22	Y	None	4	Post-Discharge	Post-Discharge	7	PLACEBO	M	43	YES	1	0	Y	2014-12-30	06:40:00	NA	NA	NA	NA	2014-11-06	N	2014-11-04	10:45:00	Y	2014-11-06	12:00:00	SEVERE	SEVERE	NONE	MODERATE	SEVERE	NONE	NONE	NONE	SEVERE	3	3	0	2	3	0	0	0	3	8	998	1293	11
512	24	Y	ETEC.H10407	13	Pre-Challenge	Pre-Challenge	1	PLACEBO	M	39	YES	1	0	Y	2014-10-02	08:48:00	NA	NA	NA	NA	2014-11-06	N	2014-11-04	10:47:00	Y	2014-11-06	22:00:00	MILD	NONE	NONE	NONE	NONE	NONE	NONE	NONE	NONE	1	0	0	0	0	0	0	0	0	11	1441	4055	32
344	24	Y	ETEC.H10407	13	Inpatient	Inpatient	2	PLACEBO	M	39	YES	1	0	Y	2014-11-03	05:27:00	NA	NA	NA	NA	2014-11-06	N	2014-11-04	10:47:00	Y	2014-11-06	22:00:00	MILD	NONE	NONE	NONE	NONE	NONE	NONE	NONE	NONE	1	0	0	0	0	0	0	0	0	11	1441	4055	32
345	24	Y	ETEC.H10407	13	Inpatient	Inpatient	3	PLACEBO	M	39	YES	1	0	Y	2014-11-04	14:00:00	0	NA	NA	1	2014-11-06	N	2014-11-04	10:47:00	Y	2014-11-06	22:00:00	MILD	NONE	NONE	NONE	NONE	NONE	NONE	NONE	NONE	1	0	0	0	0	0	0	0	0	11	1441	4055	32
346	24	Y	ETEC.H10407	13	Inpatient	Inpatient	4	PLACEBO	M	39	YES	1	0	Y	2014-11-05	06:54:00	0	NA	NA	NA	2014-11-06	N	2014-11-04	10:47:00	Y	2014-11-06	22:00:00	MILD	NONE	NONE	NONE	NONE	NONE	NONE	NONE	NONE	1	0	0	0	0	0	0	0	0	11	1441	4055	32
347	24	Y	ETEC.H10407	13	Inpatient	Inpatient	5	PLACEBO	M	39	YES	1	0	Y	2014-11-05	12:18:00	44942.5	NA	NA	2	2014-11-06	N	2014-11-04	10:47:00	Y	2014-11-06	22:00:00	MILD	NONE	NONE	NONE	NONE	NONE	NONE	NONE	NONE	1	0	0	0	0	0	0	0	0	11	1441	4055	32
348	24	Y	ETEC.H10407	13	Inpatient	Inpatient	6	PLACEBO	M	39	YES	1	0	Y	2014-11-05	15:20:00	36182.8	77657300229	4.66e-07	2	2014-11-06	N	2014-11-04	10:47:00	Y	2014-11-06	22:00:00	MILD	NONE	NONE	NONE	NONE	NONE	NONE	NONE	NONE	1	0	0	0	0	0	0	0	0	11	1441	4055	32
349	24	Y	ETEC.H10407	13	Inpatient	Post-Cipro	7	PLACEBO	M	39	YES	1	0	Y	2014-11-06	00:35:00	187633	NA	NA	NA	2014-11-06	N	2014-11-04	10:47:00	Y	2014-11-06	22:00:00	MILD	NONE	NONE	NONE	NONE	NONE	NONE	NONE	NONE	1	0	0	0	0	0	0	0	0	11	1441	4055	32
350	24	Y	ETEC.H10407	13	Inpatient	Post-Cipro	8	PLACEBO	M	39	YES	1	0	Y	2014-11-06	10:40:00	1.07557e+06	22917908317	4.69e-05	4	2014-11-06	N	2014-11-04	10:47:00	Y	2014-11-06	22:00:00	MILD	NONE	NONE	NONE	NONE	NONE	NONE	NONE	NONE	1	0	0	0	0	0	0	0	0	11	1441	4055	32
513	25	Y	ETEC.H10407	3	Pre-Challenge	Pre-Challenge	1	RIFAXIMIN	M	46	YES	1	1	Y	2014-10-02	00:20:00	NA	NA	NA	NA	2014-11-06	N	2014-11-04	10:48:00	Y	2014-11-06	14:00:00	MODERATE	MODERATE	MODERATE	MODERATE	NONE	NONE	MILD	NONE	MODERATE	2	2	2	2	0	0	1	0	2	9	1516	2213	16
361	25	Y	ETEC.H10407	3	Inpatient	Inpatient	2	RIFAXIMIN	M	46	YES	1	1	Y	2014-11-03	23:00:00	0	NA	NA	NA	2014-11-06	N	2014-11-04	10:48:00	Y	2014-11-06	14:00:00	MODERATE	MODERATE	MODERATE	MODERATE	NONE	NONE	MILD	NONE	MODERATE	2	2	2	2	0	0	1	0	2	9	1516	2213	16
362	25	Y	ETEC.H10407	3	Inpatient	Inpatient	3	RIFAXIMIN	M	46	YES	1	1	Y	2014-11-04	15:16:00	80269.3	15165233666	5.29e-06	2	2014-11-06	N	2014-11-04	10:48:00	Y	2014-11-06	14:00:00	MODERATE	MODERATE	MODERATE	MODERATE	NONE	NONE	MILD	NONE	MODERATE	2	2	2	2	0	0	1	0	2	9	1516	2213	16
363	25	Y	ETEC.H10407	3	Inpatient	Inpatient	4	RIFAXIMIN	M	46	YES	1	1	Y	2014-11-05	10:40:00	3.62073e+06	238000000000	1.52e-05	2	2014-11-06	N	2014-11-04	10:48:00	Y	2014-11-06	14:00:00	MODERATE	MODERATE	MODERATE	MODERATE	NONE	NONE	MILD	NONE	MODERATE	2	2	2	2	0	0	1	0	2	9	1516	2213	16
364	25	Y	ETEC.H10407	3	Inpatient	Post-Cipro	5	RIFAXIMIN	M	46	YES	1	1	Y	2014-11-06	03:50:00	0	NA	NA	NA	2014-11-06	N	2014-11-04	10:48:00	Y	2014-11-06	14:00:00	MODERATE	MODERATE	MODERATE	MODERATE	NONE	NONE	MILD	NONE	MODERATE	2	2	2	2	0	0	1	0	2	9	1516	2213	16
365	25	Y	ETEC.H10407	3	Inpatient	Post-Cipro	6	RIFAXIMIN	M	46	YES	1	1	Y	2014-11-06	10:45:00	2.90081e+06	NA	NA	4	2014-11-06	N	2014-11-04	10:48:00	Y	2014-11-06	14:00:00	MODERATE	MODERATE	MODERATE	MODERATE	NONE	NONE	MILD	NONE	MODERATE	2	2	2	2	0	0	1	0	2	9	1516	2213	16
376	25	Y	ETEC.H10407	2	Post-Discharge	Post-Discharge	7	RIFAXIMIN	M	46	YES	1	1	Y	2014-12-30	05:09:00	NA	NA	NA	NA	2014-11-06	N	2014-11-04	10:48:00	Y	2014-11-06	14:00:00	MODERATE	MODERATE	MODERATE	MODERATE	NONE	NONE	MILD	NONE	MODERATE	2	2	2	2	0	0	1	0	2	9	1516	2213	16
487	25	Y	ETEC.H10407	2	Post-Discharge	Post-Discharge	8	RIFAXIMIN	M	46	YES	1	1	Y	2015-01-28	08:35:00	NA	NA	NA	NA	2014-11-06	N	2014-11-04	10:48:00	Y	2014-11-06	14:00:00	MODERATE	MODERATE	MODERATE	MODERATE	NONE	NONE	MILD	NONE	MODERATE	2	2	2	2	0	0	1	0	2	9	1516	2213	16
514	26	Y	ETEC.H10407	5	Pre-Challenge	Pre-Challenge	1	RIFAXIMIN	M	37	YES	1	1	N	2014-10-07	04:30:00	NA	NA	NA	NA	2014-11-10	N	2014-11-04	10:50:00	Y	2014-11-10	11:00:00	MILD	MODERATE	MILD	MODERATE	MODERATE	NONE	MILD	NONE	MILD	1	2	1	2	2	0	1	0	1	7	696	1015	10
112	26	Y	ETEC.H10407	5	Inpatient	Inpatient	2	RIFAXIMIN	M	37	YES	1	1	N	2014-11-03	05:20:00	0	NA	NA	NA	2014-11-10	N	2014-11-04	10:50:00	Y	2014-11-10	11:00:00	MILD	MODERATE	MILD	MODERATE	MODERATE	NONE	MILD	NONE	MILD	1	2	1	2	2	0	1	0	1	7	696	1015	10
30	26	Y	ETEC.H10407	5	Inpatient	Inpatient	3	RIFAXIMIN	M	37	YES	1	1	N	2014-11-04	13:21:00	37279.9	4564116045	8.17e-06	1	2014-11-10	N	2014-11-04	10:50:00	Y	2014-11-10	11:00:00	MILD	MODERATE	MILD	MODERATE	MODERATE	NONE	MILD	NONE	MILD	1	2	1	2	2	0	1	0	1	7	696	1015	10
113	26	Y	ETEC.H10407	5	Inpatient	Inpatient	4	RIFAXIMIN	M	37	YES	1	1	N	2014-11-05	00:20:00	0	NA	NA	NA	2014-11-10	N	2014-11-04	10:50:00	Y	2014-11-10	11:00:00	MILD	MODERATE	MILD	MODERATE	MODERATE	NONE	MILD	NONE	MILD	1	2	1	2	2	0	1	0	1	7	696	1015	10
114	26	Y	ETEC.H10407	5	Inpatient	Inpatient	5	RIFAXIMIN	M	37	YES	1	1	N	2014-11-05	12:28:00	153524	NA	NA	2	2014-11-10	N	2014-11-04	10:50:00	Y	2014-11-10	11:00:00	MILD	MODERATE	MILD	MODERATE	MODERATE	NONE	MILD	NONE	MILD	1	2	1	2	2	0	1	0	1	7	696	1015	10
31	26	Y	ETEC.H10407	5	Inpatient	Inpatient	6	RIFAXIMIN	M	37	YES	1	1	N	2014-11-06	10:16:00	2.03778e+07	7914156151	0.00257486	2	2014-11-10	N	2014-11-04	10:50:00	Y	2014-11-10	11:00:00	MILD	MODERATE	MILD	MODERATE	MODERATE	NONE	MILD	NONE	MILD	1	2	1	2	2	0	1	0	1	7	696	1015	10
115	26	Y	ETEC.H10407	5	Inpatient	Inpatient	7	RIFAXIMIN	M	37	YES	1	1	N	2014-11-06	00:23:00	0	NA	NA	NA	2014-11-10	N	2014-11-04	10:50:00	Y	2014-11-10	11:00:00	MILD	MODERATE	MILD	MODERATE	MODERATE	NONE	MILD	NONE	MILD	1	2	1	2	2	0	1	0	1	7	696	1015	10
32	26	Y	ETEC.H10407	5	Inpatient	Inpatient	8	RIFAXIMIN	M	37	YES	1	1	N	2014-11-07	15:25:00	4.15768e+07	5888866511	0.00706023	2	2014-11-10	N	2014-11-04	10:50:00	Y	2014-11-10	11:00:00	MILD	MODERATE	MILD	MODERATE	MODERATE	NONE	MILD	NONE	MILD	1	2	1	2	2	0	1	0	1	7	696	1015	10
116	26	Y	ETEC.H10407	5	Inpatient	Inpatient	9	RIFAXIMIN	M	37	YES	1	1	N	2014-11-07	01:40:00	1.27179e+07	NA	NA	NA	2014-11-10	N	2014-11-04	10:50:00	Y	2014-11-10	11:00:00	MILD	MODERATE	MILD	MODERATE	MODERATE	NONE	MILD	NONE	MILD	1	2	1	2	2	0	1	0	1	7	696	1015	10
33	26	Y	ETEC.H10407	2	Inpatient	Inpatient	10	RIFAXIMIN	M	37	YES	1	1	N	2014-11-08	16:42:00	NA	39269488889	NA	3	2014-11-10	N	2014-11-04	10:50:00	Y	2014-11-10	11:00:00	MILD	MODERATE	MILD	MODERATE	MODERATE	NONE	MILD	NONE	MILD	1	2	1	2	2	0	1	0	1	7	696	1015	10
118	26	Y	ETEC.H10407	5	Inpatient	Inpatient	11	RIFAXIMIN	M	37	YES	1	1	N	2014-11-09	06:15:00	NA	NA	NA	NA	2014-11-10	N	2014-11-04	10:50:00	Y	2014-11-10	11:00:00	MILD	MODERATE	MILD	MODERATE	MODERATE	NONE	MILD	NONE	MILD	1	2	1	2	2	0	1	0	1	7	696	1015	10
119	26	Y	ETEC.H10407	5	Inpatient	Post-Cipro	12	RIFAXIMIN	M	37	YES	1	1	N	2014-11-10	08:16:00	1.11174e+06	NA	NA	NA	2014-11-10	N	2014-11-04	10:50:00	Y	2014-11-10	11:00:00	MILD	MODERATE	MILD	MODERATE	MODERATE	NONE	MILD	NONE	MILD	1	2	1	2	2	0	1	0	1	7	696	1015	10
383	26	Y	ETEC.H10407	5	Post-Discharge	Post-Discharge	13	RIFAXIMIN	M	37	YES	1	1	N	2014-12-30	07:00:00	NA	NA	NA	NA	2014-11-10	N	2014-11-04	10:50:00	Y	2014-11-10	11:00:00	MILD	MODERATE	MILD	MODERATE	MODERATE	NONE	MILD	NONE	MILD	1	2	1	2	2	0	1	0	1	7	696	1015	10
488	26	Y	ETEC.H10407	5	Post-Discharge	Post-Discharge	14	RIFAXIMIN	M	37	YES	1	1	N	2015-01-28	08:00:00	NA	NA	NA	NA	2014-11-10	N	2014-11-04	10:50:00	Y	2014-11-10	11:00:00	MILD	MODERATE	MILD	MODERATE	MODERATE	NONE	MILD	NONE	MILD	1	2	1	2	2	0	1	0	1	7	696	1015	10
515	27	N	None	7	Pre-Challenge	Pre-Challenge	1	PLACEBO	M	19	YES	1	0	Y	2014-10-07	05:30:00	NA	NA	NA	NA	2014-11-07	N	2014-11-04	10:50:00	Y	2014-11-07	16:05:00	MODERATE	MODERATE	MODERATE	MILD	MODERATE	SEVERE	MILD	NONE	MILD	2	2	2	1	2	3	1	0	1	9	851	1870	18
384	27	N	None	7	Inpatient	Inpatient	2	PLACEBO	M	19	YES	1	0	Y	2014-11-03	07:20:00	0	NA	NA	NA	2014-11-07	N	2014-11-04	10:50:00	Y	2014-11-07	16:05:00	MODERATE	MODERATE	MODERATE	MILD	MODERATE	SEVERE	MILD	NONE	MILD	2	2	2	1	2	3	1	0	1	9	851	1870	18
4	27	N	None	7	Inpatient	Inpatient	3	PLACEBO	M	19	YES	1	0	Y	2014-11-04	13:40:00	900866	421000000000	2.14e-06	2	2014-11-07	N	2014-11-04	10:50:00	Y	2014-11-07	16:05:00	MODERATE	MODERATE	MODERATE	MILD	MODERATE	SEVERE	MILD	NONE	MILD	2	2	2	1	2	3	1	0	1	9	851	1870	18
5	27	N	None	7	Inpatient	Inpatient	4	PLACEBO	M	19	YES	1	0	Y	2014-11-05	10:12:00	21079	154000000000	1.37e-07	3	2014-11-07	N	2014-11-04	10:50:00	Y	2014-11-07	16:05:00	MODERATE	MODERATE	MODERATE	MILD	MODERATE	SEVERE	MILD	NONE	MILD	2	2	2	1	2	3	1	0	1	9	851	1870	18
385	27	N	None	7	Inpatient	Inpatient	5	PLACEBO	M	19	YES	1	0	Y	2014-11-05	06:50:00	0	NA	NA	NA	2014-11-07	N	2014-11-04	10:50:00	Y	2014-11-07	16:05:00	MODERATE	MODERATE	MODERATE	MILD	MODERATE	SEVERE	MILD	NONE	MILD	2	2	2	1	2	3	1	0	1	9	851	1870	18
6	27	N	None	7	Inpatient	Inpatient	6	PLACEBO	M	19	YES	1	0	Y	2014-11-06	15:44:00	284660	278000000000	1.02e-06	2	2014-11-07	N	2014-11-04	10:50:00	Y	2014-11-07	16:05:00	MODERATE	MODERATE	MODERATE	MILD	MODERATE	SEVERE	MILD	NONE	MILD	2	2	2	1	2	3	1	0	1	9	851	1870	18
386	27	N	None	7	Inpatient	Inpatient	7	PLACEBO	M	19	YES	1	0	Y	2014-11-06	19:38:00	1.14195e+06	NA	NA	NA	2014-11-07	N	2014-11-04	10:50:00	Y	2014-11-07	16:05:00	MODERATE	MODERATE	MODERATE	MILD	MODERATE	SEVERE	MILD	NONE	MILD	2	2	2	1	2	3	1	0	1	9	851	1870	18
8	27	N	None	7	Inpatient	Post-Cipro	8	PLACEBO	M	19	YES	1	0	Y	2014-11-07	10:10:00	4.98296e+06	463000000000	1.08e-05	3	2014-11-07	N	2014-11-04	10:50:00	Y	2014-11-07	16:05:00	MODERATE	MODERATE	MODERATE	MILD	MODERATE	SEVERE	MILD	NONE	MILD	2	2	2	1	2	3	1	0	1	9	851	1870	18
387	27	N	None	7	Inpatient	Post-Cipro	9	PLACEBO	M	19	YES	1	0	Y	2014-11-07	07:48:00	595767	NA	NA	NA	2014-11-07	N	2014-11-04	10:50:00	Y	2014-11-07	16:05:00	MODERATE	MODERATE	MODERATE	MILD	MODERATE	SEVERE	MILD	NONE	MILD	2	2	2	1	2	3	1	0	1	9	851	1870	18
396	27	N	None	1	Post-Discharge	Post-Discharge	10	PLACEBO	M	19	YES	1	0	Y	2014-12-30	06:53:00	NA	NA	NA	NA	2014-11-07	N	2014-11-04	10:50:00	Y	2014-11-07	16:05:00	MODERATE	MODERATE	MODERATE	MILD	MODERATE	SEVERE	MILD	NONE	MILD	2	2	2	1	2	3	1	0	1	9	851	1870	18
489	27	N	None	1	Post-Discharge	Post-Discharge	11	PLACEBO	M	19	YES	1	0	Y	2015-01-28	07:20:00	NA	NA	NA	NA	2014-11-07	N	2014-11-04	10:50:00	Y	2014-11-07	16:05:00	MODERATE	MODERATE	MODERATE	MILD	MODERATE	SEVERE	MILD	NONE	MILD	2	2	2	1	2	3	1	0	1	9	851	1870	18
516	28	Y	ETEC.H10407	12	Pre-Challenge	Pre-Challenge	1	RIFAXIMIN	M	29	NO	0	1	N	2014-10-07	00:02:00	NA	NA	NA	NA	2014-11-10	N	2014-11-04	10:52:00	N	2014-11-10	11:07:00	NONE	NONE	NONE	NONE	NONE	NONE	NONE	NONE	NONE	0	0	0	0	0	0	0	0	0	0	0	0	0
80	28	Y	ETEC.H10407	12	Inpatient	Inpatient	2	RIFAXIMIN	M	29	NO	0	1	N	2014-11-03	06:00:00	0	NA	NA	NA	2014-11-10	N	2014-11-04	10:52:00	N	2014-11-10	11:07:00	NONE	NONE	NONE	NONE	NONE	NONE	NONE	NONE	NONE	0	0	0	0	0	0	0	0	0	0	0	0	0
81	28	Y	ETEC.H10407	12	Inpatient	Inpatient	3	RIFAXIMIN	M	29	NO	0	1	N	2014-11-04	21:40:00	0	NA	NA	NA	2014-11-10	N	2014-11-04	10:52:00	N	2014-11-10	11:07:00	NONE	NONE	NONE	NONE	NONE	NONE	NONE	NONE	NONE	0	0	0	0	0	0	0	0	0	0	0	0	0
82	28	Y	ETEC.H10407	12	Inpatient	Inpatient	4	RIFAXIMIN	M	29	NO	0	1	N	2014-11-06	11:30:00	0	82975811263	0	1	2014-11-10	N	2014-11-04	10:52:00	N	2014-11-10	11:07:00	NONE	NONE	NONE	NONE	NONE	NONE	NONE	NONE	NONE	0	0	0	0	0	0	0	0	0	0	0	0	0
83	28	Y	ETEC.H10407	12	Inpatient	Inpatient	5	RIFAXIMIN	M	29	NO	0	1	N	2014-11-07	12:28:00	393248	13893371616	2.83e-05	1	2014-11-10	N	2014-11-04	10:52:00	N	2014-11-10	11:07:00	NONE	NONE	NONE	NONE	NONE	NONE	NONE	NONE	NONE	0	0	0	0	0	0	0	0	0	0	0	0	0
84	28	Y	ETEC.H10407	12	Inpatient	Inpatient	6	RIFAXIMIN	M	29	NO	0	1	N	2014-11-08	10:35:00	NA	NA	NA	NA	2014-11-10	N	2014-11-04	10:52:00	N	2014-11-10	11:07:00	NONE	NONE	NONE	NONE	NONE	NONE	NONE	NONE	NONE	0	0	0	0	0	0	0	0	0	0	0	0	0
86	28	Y	ETEC.H10407	12	Inpatient	Inpatient	7	RIFAXIMIN	M	29	NO	0	1	N	2014-11-09	11:37:00	0	NA	NA	NA	2014-11-10	N	2014-11-04	10:52:00	N	2014-11-10	11:07:00	NONE	NONE	NONE	NONE	NONE	NONE	NONE	NONE	NONE	0	0	0	0	0	0	0	0	0	0	0	0	0
87	28	Y	ETEC.H10407	12	Inpatient	Post-Cipro	8	RIFAXIMIN	M	29	NO	0	1	N	2014-11-10	07:17:00	0	NA	NA	NA	2014-11-10	N	2014-11-04	10:52:00	N	2014-11-10	11:07:00	NONE	NONE	NONE	NONE	NONE	NONE	NONE	NONE	NONE	0	0	0	0	0	0	0	0	0	0	0	0	0
402	28	Y	ETEC.H10407	12	Post-Discharge	Post-Discharge	9	RIFAXIMIN	M	29	NO	0	1	N	2014-12-30	05:00:00	NA	NA	NA	NA	2014-11-10	N	2014-11-04	10:52:00	N	2014-11-10	11:07:00	NONE	NONE	NONE	NONE	NONE	NONE	NONE	NONE	NONE	0	0	0	0	0	0	0	0	0	0	0	0	0
490	28	Y	ETEC.H10407	12	Post-Discharge	Post-Discharge	10	RIFAXIMIN	M	29	NO	0	1	N	2015-01-28	05:00:00	NA	NA	NA	NA	2014-11-10	N	2014-11-04	10:52:00	N	2014-11-10	11:07:00	NONE	NONE	NONE	NONE	NONE	NONE	NONE	NONE	NONE	0	0	0	0	0	0	0	0	0	0	0	0	0
517	31	Y	ETEC.H10407	3	Pre-Challenge	Pre-Challenge	1	RIFAXIMIN	M	48	YES	1	1	Y	2014-10-28	01:30:00	NA	NA	NA	NA	2014-11-06	N	2014-11-04	10:53:00	Y	2014-11-06	12:00:00	SEVERE	SEVERE	SEVERE	NONE	SEVERE	SEVERE	SEVERE	NONE	SEVERE	3	3	3	0	3	3	3	0	3	6	704	1437	13
404	31	Y	ETEC.H10407	3	Inpatient	Inpatient	2	RIFAXIMIN	M	48	YES	1	1	Y	2014-11-04	21:46:00	0	NA	NA	NA	2014-11-06	N	2014-11-04	10:53:00	Y	2014-11-06	12:00:00	SEVERE	SEVERE	SEVERE	NONE	SEVERE	SEVERE	SEVERE	NONE	SEVERE	3	3	3	0	3	3	3	0	3	6	704	1437	13
405	31	Y	ETEC.H10407	1	Inpatient	Inpatient	3	RIFAXIMIN	M	48	YES	1	1	Y	2014-11-05	05:50:00	0	NA	NA	NA	2014-11-06	N	2014-11-04	10:53:00	Y	2014-11-06	12:00:00	SEVERE	SEVERE	SEVERE	NONE	SEVERE	SEVERE	SEVERE	NONE	SEVERE	3	3	3	0	3	3	3	0	3	6	704	1437	13
406	31	Y	ETEC.H10407	1	Inpatient	Inpatient	4	RIFAXIMIN	M	48	YES	1	1	Y	2014-11-05	16:01:00	61044.9	32082522933	1.9e-06	3	2014-11-06	N	2014-11-04	10:53:00	Y	2014-11-06	12:00:00	SEVERE	SEVERE	SEVERE	NONE	SEVERE	SEVERE	SEVERE	NONE	SEVERE	3	3	3	0	3	3	3	0	3	6	704	1437	13
407	31	Y	ETEC.H10407	2	Inpatient	Post-Cipro	5	RIFAXIMIN	M	48	YES	1	1	Y	2014-11-06	03:10:00	3.31366e+07	NA	NA	NA	2014-11-06	N	2014-11-04	10:53:00	Y	2014-11-06	12:00:00	SEVERE	SEVERE	SEVERE	NONE	SEVERE	SEVERE	SEVERE	NONE	SEVERE	3	3	3	0	3	3	3	0	3	6	704	1437	13
123	31	Y	ETEC.H10407	1	Post-Discharge	Post-Discharge	6	RIFAXIMIN	M	48	YES	1	1	Y	2014-12-30	04:30:00	NA	NA	NA	NA	2014-11-06	N	2014-11-04	10:53:00	Y	2014-11-06	12:00:00	SEVERE	SEVERE	SEVERE	NONE	SEVERE	SEVERE	SEVERE	NONE	SEVERE	3	3	3	0	3	3	3	0	3	6	704	1437	13
491	31	Y	ETEC.H10407	2	Post-Discharge	Post-Discharge	7	RIFAXIMIN	M	48	YES	1	1	Y	2015-01-28	06:00:00	NA	NA	NA	NA	2014-11-06	Y	2014-11-04	10:53:00	Y	2014-11-06	12:00:00	SEVERE	SEVERE	SEVERE	NONE	SEVERE	SEVERE	SEVERE	NONE	SEVERE	3	3	3	0	3	3	3	0	3	6	704	1437	13
518	32	Y	ETEC.H10407	3	Pre-Challenge	Pre-Challenge	1	RIFAXIMIN	M	31	YES	1	1	Y	2014-10-28	06:00:00	NA	NA	NA	NA	2014-11-07	N	2014-11-04	10:56:00	Y	2014-11-07	15:55:00	MODERATE	MODERATE	MODERATE	MODERATE	NONE	MODERATE	NONE	NONE	NONE	2	2	2	2	0	2	0	0	0	12	1039	2545	25
418	32	Y	ETEC.H10407	2	Inpatient	Inpatient	2	RIFAXIMIN	M	31	YES	1	1	Y	2014-11-03	10:32:00	0	NA	NA	NA	2014-11-07	N	2014-11-04	10:56:00	Y	2014-11-07	15:55:00	MODERATE	MODERATE	MODERATE	MODERATE	NONE	MODERATE	NONE	NONE	NONE	2	2	2	2	0	2	0	0	0	12	1039	2545	25
419	32	Y	ETEC.H10407	2	Inpatient	Inpatient	3	RIFAXIMIN	M	31	YES	1	1	Y	2014-11-04	21:53:00	0	NA	NA	NA	2014-11-07	N	2014-11-04	10:56:00	Y	2014-11-07	15:55:00	MODERATE	MODERATE	MODERATE	MODERATE	NONE	MODERATE	NONE	NONE	NONE	2	2	2	2	0	2	0	0	0	12	1039	2545	25
9	32	Y	ETEC.H10407	2	Inpatient	Inpatient	4	RIFAXIMIN	M	31	YES	1	1	Y	2014-11-05	10:32:00	28482.3	200000000000	1.43e-07	1	2014-11-07	N	2014-11-04	10:56:00	Y	2014-11-07	15:55:00	MODERATE	MODERATE	MODERATE	MODERATE	NONE	MODERATE	NONE	NONE	NONE	2	2	2	2	0	2	0	0	0	12	1039	2545	25
10	32	Y	ETEC.H10407	2	Inpatient	Inpatient	5	RIFAXIMIN	M	31	YES	1	1	Y	2014-11-06	12:39:00	1.8161e+06	117000000000	1.56e-05	2	2014-11-07	N	2014-11-04	10:56:00	Y	2014-11-07	15:55:00	MODERATE	MODERATE	MODERATE	MODERATE	NONE	MODERATE	NONE	NONE	NONE	2	2	2	2	0	2	0	0	0	12	1039	2545	25
11	32	Y	ETEC.H10407	2	Inpatient	Inpatient	6	RIFAXIMIN	M	31	YES	1	1	Y	2014-11-06	19:17:00	2.48271e+08	290000000000	0.000855012	3	2014-11-07	N	2014-11-04	10:56:00	Y	2014-11-07	15:55:00	MODERATE	MODERATE	MODERATE	MODERATE	NONE	MODERATE	NONE	NONE	NONE	2	2	2	2	0	2	0	0	0	12	1039	2545	25
420	32	Y	ETEC.H10407	2	Inpatient	Inpatient	7	RIFAXIMIN	M	31	YES	1	1	Y	2014-11-06	00:53:00	137337	NA	NA	NA	2014-11-07	N	2014-11-04	10:56:00	Y	2014-11-07	15:55:00	MODERATE	MODERATE	MODERATE	MODERATE	NONE	MODERATE	NONE	NONE	NONE	2	2	2	2	0	2	0	0	0	12	1039	2545	25
12	32	Y	ETEC.H10407	4	Inpatient	Post-Cipro	8	RIFAXIMIN	M	31	YES	1	1	Y	2014-11-07	09:30:00	2651609500	3854430152	0.687938	4	2014-11-07	N	2014-11-04	10:56:00	Y	2014-11-07	15:55:00	MODERATE	MODERATE	MODERATE	MODERATE	NONE	MODERATE	NONE	NONE	NONE	2	2	2	2	0	2	0	0	0	12	1039	2545	25
13	32	Y	ETEC.H10407	2	Inpatient	Post-Cipro	9	RIFAXIMIN	M	31	YES	1	1	Y	2014-11-07	11:35:00	80516095	1976562279	0.0407354	3	2014-11-07	N	2014-11-04	10:56:00	Y	2014-11-07	15:55:00	MODERATE	MODERATE	MODERATE	MODERATE	NONE	MODERATE	NONE	NONE	NONE	2	2	2	2	0	2	0	0	0	12	1039	2545	25
421	32	Y	ETEC.H10407	2	Inpatient	Post-Cipro	10	RIFAXIMIN	M	31	YES	1	1	Y	2014-11-07	01:55:00	4.15555e+06	NA	NA	NA	2014-11-07	N	2014-11-04	10:56:00	Y	2014-11-07	15:55:00	MODERATE	MODERATE	MODERATE	MODERATE	NONE	MODERATE	NONE	NONE	NONE	2	2	2	2	0	2	0	0	0	12	1039	2545	25
430	32	Y	ETEC.H10407	2	Post-Discharge	Post-Discharge	11	RIFAXIMIN	M	31	YES	1	1	Y	2014-12-30	06:30:00	NA	NA	NA	NA	2014-11-07	N	2014-11-04	10:56:00	Y	2014-11-07	15:55:00	MODERATE	MODERATE	MODERATE	MODERATE	NONE	MODERATE	NONE	NONE	NONE	2	2	2	2	0	2	0	0	0	12	1039	2545	25
519	33	Y	ETEC.H10407	3	Pre-Challenge	Pre-Challenge	1	RIFAXIMIN	M	30	YES	1	1	Y	2014-10-28	04:30:00	NA	NA	NA	NA	2014-11-05	N	2014-11-04	10:55:00	Y	2014-11-05	21:00:00	MODERATE	SEVERE	MODERATE	MODERATE	MILD	SEVERE	NONE	NONE	NONE	2	3	2	2	1	3	0	0	0	7	1157	2009	14
431	33	Y	ETEC.H10407	3	Inpatient	Inpatient	2	RIFAXIMIN	M	30	YES	1	1	Y	2014-11-03	06:30:00	0	NA	NA	NA	2014-11-05	N	2014-11-04	10:55:00	Y	2014-11-05	21:00:00	MODERATE	SEVERE	MODERATE	MODERATE	MILD	SEVERE	NONE	NONE	NONE	2	3	2	2	1	3	0	0	0	7	1157	2009	14
432	33	Y	ETEC.H10407	3	Inpatient	Inpatient	3	RIFAXIMIN	M	30	YES	1	1	Y	2014-11-04	17:05:00	0	8972534082	0	1	2014-11-05	N	2014-11-04	10:55:00	Y	2014-11-05	21:00:00	MODERATE	SEVERE	MODERATE	MODERATE	MILD	SEVERE	NONE	NONE	NONE	2	3	2	2	1	3	0	0	0	7	1157	2009	14
433	33	Y	ETEC.H10407	3	Inpatient	Post-Cipro	4	RIFAXIMIN	M	30	YES	1	1	Y	2014-11-05	08:14:00	301586	NA	NA	NA	2014-11-05	N	2014-11-04	10:55:00	Y	2014-11-05	21:00:00	MODERATE	SEVERE	MODERATE	MODERATE	MILD	SEVERE	NONE	NONE	NONE	2	3	2	2	1	3	0	0	0	7	1157	2009	14
434	33	Y	ETEC.H10407	3	Inpatient	Post-Cipro	5	RIFAXIMIN	M	30	YES	1	1	Y	2014-11-05	12:03:00	4.66901e+06	NA	NA	3	2014-11-05	N	2014-11-04	10:55:00	Y	2014-11-05	21:00:00	MODERATE	SEVERE	MODERATE	MODERATE	MILD	SEVERE	NONE	NONE	NONE	2	3	2	2	1	3	0	0	0	7	1157	2009	14
435	33	Y	ETEC.H10407	1	Inpatient	Post-Cipro	6	RIFAXIMIN	M	30	YES	1	1	Y	2014-11-05	16:49:00	9.65278e+07	8180528196	0.0117997	3	2014-11-05	N	2014-11-04	10:55:00	Y	2014-11-05	21:00:00	MODERATE	SEVERE	MODERATE	MODERATE	MILD	SEVERE	NONE	NONE	NONE	2	3	2	2	1	3	0	0	0	7	1157	2009	14
448	33	Y	ETEC.H10407	3	Post-Discharge	Post-Discharge	7	RIFAXIMIN	M	30	YES	1	1	Y	2014-12-30	09:44:00	NA	NA	NA	NA	2014-11-05	N	2014-11-04	10:55:00	Y	2014-11-05	21:00:00	MODERATE	SEVERE	MODERATE	MODERATE	MILD	SEVERE	NONE	NONE	NONE	2	3	2	2	1	3	0	0	0	7	1157	2009	14
492	33	Y	ETEC.H10407	4	Post-Discharge	Post-Discharge	8	RIFAXIMIN	M	30	YES	1	1	Y	2015-02-02	10:40:00	NA	NA	NA	NA	2014-11-05	N	2014-11-04	10:55:00	Y	2014-11-05	21:00:00	MODERATE	SEVERE	MODERATE	MODERATE	MILD	SEVERE	NONE	NONE	NONE	2	3	2	2	1	3	0	0	0	7	1157	2009	14
520	34	N	None	7	Pre-Challenge	Pre-Challenge	1	PLACEBO	F	20	NO	0	0	N	2014-10-28	07:01:00	NA	NA	NA	NA	2014-11-10	N	2014-11-04	10:58:00	Y	2014-11-10	11:05:00	NONE	NONE	NONE	NONE	NONE	NONE	MILD	NONE	NONE	0	0	0	0	0	0	1	0	0	3	312	649	8
66	34	N	None	7	Inpatient	Inpatient	2	PLACEBO	F	20	NO	0	0	N	2014-11-03	06:07:00	0	NA	NA	NA	2014-11-10	N	2014-11-04	10:58:00	Y	2014-11-10	11:05:00	NONE	NONE	NONE	NONE	NONE	NONE	MILD	NONE	NONE	0	0	0	0	0	0	1	0	0	3	312	649	8
67	34	N	None	7	Inpatient	Inpatient	3	PLACEBO	F	20	NO	0	0	N	2014-11-04	13:20:00	0	NA	NA	1	2014-11-10	N	2014-11-04	10:58:00	Y	2014-11-10	11:05:00	NONE	NONE	NONE	NONE	NONE	NONE	MILD	NONE	NONE	0	0	0	0	0	0	1	0	0	3	312	649	8
68	34	N	None	7	Inpatient	Inpatient	4	PLACEBO	F	20	NO	0	0	N	2014-11-05	06:35:00	2.93486e+06	NA	NA	NA	2014-11-10	N	2014-11-04	10:58:00	Y	2014-11-10	11:05:00	NONE	NONE	NONE	NONE	NONE	NONE	MILD	NONE	NONE	0	0	0	0	0	0	1	0	0	3	312	649	8
69	34	N	None	7	Inpatient	Inpatient	5	PLACEBO	F	20	NO	0	0	N	2014-11-05	12:05:00	6.09954e+07	NA	NA	2	2014-11-10	N	2014-11-04	10:58:00	Y	2014-11-10	11:05:00	NONE	NONE	NONE	NONE	NONE	NONE	MILD	NONE	NONE	0	0	0	0	0	0	1	0	0	3	312	649	8
70	34	N	None	7	Inpatient	Inpatient	6	PLACEBO	F	20	NO	0	0	N	2014-11-06	11:15:00	9.9949e+07	75276945411	0.00132775	3	2014-11-10	N	2014-11-04	10:58:00	Y	2014-11-10	11:05:00	NONE	NONE	NONE	NONE	NONE	NONE	MILD	NONE	NONE	0	0	0	0	0	0	1	0	0	3	312	649	8
71	34	N	None	7	Inpatient	Inpatient	7	PLACEBO	F	20	NO	0	0	N	2014-11-08	00:10:00	4.19927e+06	NA	NA	NA	2014-11-10	N	2014-11-04	10:58:00	Y	2014-11-10	11:05:00	NONE	NONE	NONE	NONE	NONE	NONE	MILD	NONE	NONE	0	0	0	0	0	0	1	0	0	3	312	649	8
72	34	N	None	7	Inpatient	Inpatient	8	PLACEBO	F	20	NO	0	0	N	2014-11-09	09:47:00	1.35937e+08	NA	NA	NA	2014-11-10	N	2014-11-04	10:58:00	Y	2014-11-10	11:05:00	NONE	NONE	NONE	NONE	NONE	NONE	MILD	NONE	NONE	0	0	0	0	0	0	1	0	0	3	312	649	8
73	34	N	None	7	Inpatient	Post-Cipro	9	PLACEBO	F	20	NO	0	0	N	2014-11-10	06:55:00	1.06356e+08	NA	NA	NA	2014-11-10	N	2014-11-04	10:58:00	Y	2014-11-10	11:05:00	NONE	NONE	NONE	NONE	NONE	NONE	MILD	NONE	NONE	0	0	0	0	0	0	1	0	0	3	312	649	8
454	34	N	None	4	Post-Discharge	Post-Discharge	10	PLACEBO	F	20	NO	0	0	N	2014-12-30	06:48:00	NA	NA	NA	NA	2014-11-10	N	2014-11-04	10:58:00	Y	2014-11-10	11:05:00	NONE	NONE	NONE	NONE	NONE	NONE	MILD	NONE	NONE	0	0	0	0	0	0	1	0	0	3	312	649	8
521	36	N	None	1	Pre-Challenge	Pre-Challenge	1	PLACEBO	M	33	YES	1	0	Y	2014-10-28	09:20:00	NA	NA	NA	NA	2014-11-06	N	2014-11-04	10:59:00	Y	2014-11-06	20:30:00	SEVERE	SEVERE	SEVERE	MODERATE	SEVERE	MILD	SEVERE	NONE	SEVERE	3	3	3	2	3	1	3	0	3	11	1490	4041	25
456	36	N	None	1	Inpatient	Inpatient	2	PLACEBO	M	33	YES	1	0	Y	2014-11-03	08:00:00	0	NA	NA	NA	2014-11-06	N	2014-11-04	10:59:00	Y	2014-11-06	20:30:00	SEVERE	SEVERE	SEVERE	MODERATE	SEVERE	MILD	SEVERE	NONE	SEVERE	3	3	3	2	3	1	3	0	3	11	1490	4041	25
14	36	N	None	1	Inpatient	Inpatient	3	PLACEBO	M	33	YES	1	0	Y	2014-11-04	16:04:00	2310.06	51811836901	4.46e-08	2	2014-11-06	N	2014-11-04	10:59:00	Y	2014-11-06	20:30:00	SEVERE	SEVERE	SEVERE	MODERATE	SEVERE	MILD	SEVERE	NONE	SEVERE	3	3	3	2	3	1	3	0	3	11	1490	4041	25
15	36	N	None	1	Inpatient	Inpatient	4	PLACEBO	M	33	YES	1	0	Y	2014-11-05	11:40:00	320808	92010651640	3.49e-06	2	2014-11-06	N	2014-11-04	10:59:00	Y	2014-11-06	20:30:00	SEVERE	SEVERE	SEVERE	MODERATE	SEVERE	MILD	SEVERE	NONE	SEVERE	3	3	3	2	3	1	3	0	3	11	1490	4041	25
16	36	N	None	1	Inpatient	Post-Cipro	5	PLACEBO	M	33	YES	1	0	Y	2014-11-06	11:10:00	3486984129	80219088029	0.0434683	2	2014-11-06	N	2014-11-04	10:59:00	Y	2014-11-06	20:30:00	SEVERE	SEVERE	SEVERE	MODERATE	SEVERE	MILD	SEVERE	NONE	SEVERE	3	3	3	2	3	1	3	0	3	11	1490	4041	25
17	36	N	None	1	Inpatient	Post-Cipro	6	PLACEBO	M	33	YES	1	0	Y	2014-11-06	16:15:00	8126993584	55330977333	0.14688	4	2014-11-06	N	2014-11-04	10:59:00	Y	2014-11-06	20:30:00	SEVERE	SEVERE	SEVERE	MODERATE	SEVERE	MILD	SEVERE	NONE	SEVERE	3	3	3	2	3	1	3	0	3	11	1490	4041	25
466	36	N	None	4	Post-Discharge	Post-Discharge	7	PLACEBO	M	33	YES	1	0	Y	2014-12-30	09:30:00	NA	NA	NA	NA	2014-11-06	N	2014-11-04	10:59:00	Y	2014-11-06	20:30:00	SEVERE	SEVERE	SEVERE	MODERATE	SEVERE	MILD	SEVERE	NONE	SEVERE	3	3	3	2	3	1	3	0	3	11	1490	4041	25
494	36	N	None	4	Post-Discharge	Post-Discharge	8	PLACEBO	M	33	YES	1	0	Y	2015-01-28	07:15:00	NA	NA	NA	NA	2014-11-06	N	2014-11-04	10:59:00	Y	2014-11-06	20:30:00	SEVERE	SEVERE	SEVERE	MODERATE	SEVERE	MILD	SEVERE	NONE	SEVERE	3	3	3	2	3	1	3	0	3	11	1490	4041	25
[truncated: 6 more columns]
